# Supplementary material for: Crystal structure of N,N-dimethyl-2-[(4-methyl­benz­yl)sulfon­yl]ethanamine
Source: Acta Crystallogr E Crystallogr Commun. 2015 Jun 6;71(Pt 7):757–9. doi: 10.1107/S2056989015010233 (PMC4518984; doi:10.1107/S2056989015010233)
Supplement: Supplementary file 1 [file e-71-00757-sup1.cif]

##############################################################################
#                                                                            #
# This CIF contains the data in a paper accepted for publication in          #
# Acta Crystallographica Section E. It conforms to the requirements of       #
# Notes for Authors for Acta Crystallographica Section E, and has been       #
# peer reviewed under the auspices of the IUCr Commission on Journals.       #
#                                                                            #
# Full details of the Crystallographic Information File format               #
# are given in the paper "The Crystallographic Information File (CIF):       #
# a New Standard Archive File for Crystallography" by S. R. Hall, F. H.      #
# Allen and I. D. Brown [Acta Cryst. (1991), A47, 655-685].                  #
#                                                                            #
# The current version of the core CIF dictionary is obtainable from          #
# ftp://ftp.iucr.org/pub/cif_core.dic.                                       #
#                                                                            #
# Software is freely available for graphical display of the structure(s)     #
# in this CIF. For information consult the CIF software page                 #
# http://www.iucr.org/resources/cif/software.                                #
#                                                                            #
# This file may be used for bona fide research purposes within the           #
# scientific community so long as proper attribution is given to the journal # 
# article from which it was obtained.                                        #
#                                                                            #
##############################################################################
data_I
_audit_creation_method     SHELXL-97
_database_code_depnum_ccdc_archive     'CCDC 1403422'
_chemical_name_systematic
;
<i>N</i>,<i>N</i>-Dimethyl-2-[(4-methylbenzyl)sulfonyl]ethanamine
;
_chemical_name_common     ?
_chemical_formula_moiety     'C12 H19 N O2 S'
_chemical_formula_sum     'C12 H19 N O2 S'
_chemical_formula_iupac     'C12 H19 N O2 S'
_chemical_formula_weight     241.34
_chemical_melting_point     ?
_symmetry_cell_setting     triclinic
_symmetry_space_group_name_H-M     'P -1'
_symmetry_space_group_name_Hall     '-P 1'
loop_
    _symmetry_equiv_pos_as_xyz
    'x, y, z'
    '-x, -y, -z'
_cell_length_a     5.3642(3)
_cell_length_b     10.3773(6)
_cell_length_c     12.1784(7)
_cell_angle_alpha     99.572(5)
_cell_angle_beta     95.498(5)
_cell_angle_gamma     104.645(5)
_cell_volume     639.98(6)
_cell_formula_units_Z     2
_cell_measurement_reflns_used     3570
_cell_measurement_theta_min     5.2360
_cell_measurement_theta_max     72.9160
_cell_measurement_temperature     123(2)
_exptl_crystal_description     plate
_exptl_crystal_colour     colourless
_exptl_crystal_size_max     0.30
_exptl_crystal_size_mid     0.10
_exptl_crystal_size_min     0.03
_exptl_crystal_density_diffrn     1.252
_exptl_crystal_density_meas     ?
_exptl_crystal_density_method     'not measured'
_exptl_crystal_F_000     260
_exptl_absorpt_coefficient_mu     2.138
_exptl_absorpt_correction_type     multi-scan
_exptl_absorpt_process_details
;
(<i>CrysAlis PRO</i>;  Oxford Diffraction, 2009)
;
_exptl_absorpt_correction_T_min     0.459
_exptl_absorpt_correction_T_max     0.938
_exptl_special_details
;
 ^1^H NMR (DMSO-d~6~): \d
7.28 (2<i>H</i>, d, J = 8.0 Hz), 7.21 (2<i>H</i>, d, J = 8.0 Hz), 4.44
(2<i>H</i>, s), 3.17 (2<i>H</i>, t, J = 14.3 Hz), 2.65 (2<i>H</i>, t, J = 14.3
Hz), 2.31 (3<i>H</i>, s), 2.16 (6<i>H</i>, s). ^13^C NMR (DMSO-d~6~): \d
137.7, 130.8, 129.0, 125.4, 58.4, 51.6, 49.0, 44.9, 20.7. IR (KBr): 1511,
1463, 1399, 1380, 1314, 1258, 1156, 1119, 1050, 892, 853, 822, 749 cm^-1^.
;
_diffrn_ambient_temperature     123(2)
_diffrn_radiation_type     CuK\a
_diffrn_radiation_wavelength     1.54180
_diffrn_radiation_source     'fine-focus sealed tube'
_diffrn_radiation_monochromator     graphite
_diffrn_measurement_device_type     'Oxford Diffraction Gemini S'
_diffrn_measurement_method     'omega scans'
_diffrn_detector_area_resol_mean     ?
_diffrn_reflns_number     5846
_diffrn_reflns_av_R_equivalents     0.0232
_diffrn_reflns_av_sigmaI/netI     0.0230
_diffrn_reflns_theta_min     3.72
_diffrn_reflns_theta_max     72.94
_diffrn_reflns_theta_full     70.00
_diffrn_measured_fraction_theta_max     0.975
_diffrn_measured_fraction_theta_full     0.996
_diffrn_reflns_limit_h_min     -4
_diffrn_reflns_limit_h_max     6
_diffrn_reflns_limit_k_min     -12
_diffrn_reflns_limit_k_max     11
_diffrn_reflns_limit_l_min     -15
_diffrn_reflns_limit_l_max     14
_diffrn_standards_number     0
_diffrn_standards_interval_count     0
_diffrn_standards_interval_time     0
_diffrn_standards_decay_%     0
_refine_special_details
;
Refinement of <i>F</i>^2^ against ALL reflections. The weighted <i>R</i>-factor
<i>wR</i> and goodness of fit <i>S</i> are based on <i>F</i>^2^, conventional
<i>R</i>-factors <i>R</i> are based on <i>F</i>, with <i>F</i> set to zero for
negative <i>F</i>^2^. The threshold expression of <i>F</i>^2^ >
2\s(<i>F</i>^2^) is used only for calculating <i>R</i>-factors(gt) <i>etc</i>.
and is not relevant to the choice of reflections for refinement.
<i>R</i>-factors based on <i>F</i>^2^ are statistically about twice as large
as those based on <i>F</i>, and <i>R</i>- factors based on ALL data will be
even larger.
;
_reflns_number_total     2491
_reflns_number_gt     2360
_reflns_threshold_expression     I>2\s(I)
_refine_ls_structure_factor_coef     Fsqd
_refine_ls_matrix_type     full
_refine_ls_R_factor_all     0.0449
_refine_ls_R_factor_gt     0.0433
_refine_ls_wR_factor_gt     0.1185
_refine_ls_wR_factor_ref     0.1205
_refine_ls_goodness_of_fit_ref     1.076
_refine_ls_restrained_S_all     1.076
_refine_ls_number_reflns     2491
_refine_ls_number_parameters     186
_refine_ls_number_restraints     2
_refine_ls_hydrogen_treatment     constr
_refine_ls_weighting_scheme     calc
_refine_ls_weighting_details
         'calc w=1/[\s^2^(Fo^2^)+(0.0758P)^2^+0.2621P] where P=(Fo^2^+2Fc^2^)/3'
_atom_sites_solution_hydrogens     geom
_atom_sites_solution_primary     direct
_atom_sites_solution_secondary     difmap
_refine_ls_shift/su_max     0.000
_refine_ls_shift/su_mean     0.000
_refine_diff_density_max     0.483
_refine_diff_density_min     -0.355
_refine_ls_extinction_method     none
_refine_ls_extinction_coef     ?
loop_
    _atom_type_symbol
    _atom_type_description
    _atom_type_scat_dispersion_real
    _atom_type_scat_dispersion_imag
    _atom_type_scat_source
    'S' 'S' 0.3331 0.5567
                         'International Tables Vol C Tables 4.2.6.8 and 6.1.1.4'
    'O' 'O' 0.0492 0.0322
                         'International Tables Vol C Tables 4.2.6.8 and 6.1.1.4'
    'N' 'N' 0.0311 0.0180
                         'International Tables Vol C Tables 4.2.6.8 and 6.1.1.4'
    'C' 'C' 0.0181 0.0091
                         'International Tables Vol C Tables 4.2.6.8 and 6.1.1.4'
    'H' 'H' 0.0000 0.0000
                         'International Tables Vol C Tables 4.2.6.8 and 6.1.1.4'
_computing_data_collection
;
<i>CrysAlis PRO</i> (Oxford Diffraction, 2009)
;
_computing_cell_refinement
;
<i>CrysAlis PRO</i> (Oxford Diffraction, 2009)
;
_computing_data_reduction
;
<i>CrysAlis PRO</i> (Oxford Diffraction, 2009)
;
_computing_structure_solution
;
SIR92 (Altomare <i>et al.</i>,  1994)
;
_computing_structure_refinement
;
SHELXL97 (Sheldrick, 2008)
;
_computing_molecular_graphics
;
ORTEP-3 for Windows (Farrugia, 2012) and Mercury (Macrae <i>et al.</i>,
2008)
;
_computing_publication_material
;
SHELXL97 (Sheldrick, 2008)
;
loop_
    _atom_site_type_symbol
    _atom_site_label
    _atom_site_fract_x
    _atom_site_fract_y
    _atom_site_fract_z
    _atom_site_U_iso_or_equiv
    _atom_site_adp_type
    _atom_site_calc_flag
    _atom_site_refinement_flags
    _atom_site_occupancy
    _atom_site_symmetry_multiplicity
    _atom_site_disorder_assembly
    _atom_site_disorder_group
    S S1 0.89090(7) 0.52015(4) 0.66118(3) 0.02154(16) Uani d . 1 1 . .
    O O1 1.1289(2) 0.48170(12) 0.68167(11) 0.0307(3) Uani d . 1 1 A .
    O O2 0.9042(2) 0.63679(12) 0.60940(10) 0.0295(3) Uani d . 1 1 A .
    C C1 0.6462(3) 0.38079(16) 0.57471(13) 0.0223(3) Uani d . 1 1 A .
    H H1A 0.4763 0.4021 0.5740 0.027 Uiso calc R 1 1 . .
    H H1B 0.6866 0.3706 0.4966 0.027 Uiso calc R 1 1 . .
    C C2 0.6217(3) 0.24813(16) 0.61229(13) 0.0211(3) Uani d . 1 1 . .
    C C3 0.7832(3) 0.16706(17) 0.57982(14) 0.0252(4) Uani d . 1 1 A .
    H H3 0.9114 0.1961 0.5338 0.030 Uiso calc R 1 1 . .
    C C4 0.7579(3) 0.04422(17) 0.61421(14) 0.0259(4) Uani d . 1 1 . .
    H H4 0.8692 -0.0101 0.5912 0.031 Uiso calc R 1 1 A .
    C C5 0.5729(3) -0.00109(17) 0.68174(14) 0.0262(4) Uani d . 1 1 A .
    C C6 0.4119(4) 0.08042(18) 0.71320(16) 0.0300(4) Uani d . 1 1 . .
    H H6 0.2838 0.0513 0.7592 0.036 Uiso calc R 1 1 A .
    C C7 0.4342(3) 0.20319(17) 0.67902(14) 0.0253(4) Uani d . 1 1 A .
    H H7 0.3211 0.2568 0.7012 0.030 Uiso calc R 1 1 . .
    C C8 0.5437(4) -0.13542(19) 0.71811(18) 0.0377(5) Uani d . 1 1 . .
    H H8A 0.5787 -0.1201 0.8004 0.057 Uiso calc R 1 1 A .
    H H8B 0.6676 -0.1802 0.6856 0.057 Uiso calc R 1 1 . .
    H H8C 0.3659 -0.1933 0.6920 0.057 Uiso calc R 1 1 . .
    C C9 0.7696(3) 0.55043(17) 0.79112(14) 0.0248(4) Uani d PD 0.50 1 A 1
    H H9A 0.5883 0.5562 0.7768 0.030 Uiso calc PR 0.50 1 A 1
    H H9B 0.7692 0.4741 0.8304 0.030 Uiso calc PR 0.50 1 A 1
    N N1 0.8311(7) 0.7301(3) 0.9652(3) 0.0333(7) Uani d P 0.50 1 A 1
    C C10 0.9410(19) 0.6837(8) 0.8655(9) 0.0264(18) Uani d PD 0.50 1 A 1
    H H10A 1.1132 0.6711 0.8900 0.032 Uiso calc PR 0.50 1 A 1
    H H10B 0.9689 0.7554 0.8200 0.032 Uiso calc PR 0.50 1 A 1
    C C11 0.9697(14) 0.8715(5) 1.0135(4) 0.0648(15) Uani d P 0.50 1 A 1
    H H11A 0.8822 0.9060 1.0743 0.097 Uiso calc PR 0.50 1 A 1
    H H11B 0.9707 0.9261 0.9551 0.097 Uiso calc PR 0.50 1 A 1
    H H11C 1.1492 0.8774 1.0435 0.097 Uiso calc PR 0.50 1 A 1
    C C12 0.8399(16) 0.6456(6) 1.0475(5) 0.0683(18) Uani d P 0.50 1 A 1
    H H12A 0.7464 0.5512 1.0134 0.102 Uiso calc PR 0.50 1 A 1
    H H12B 0.7577 0.6770 1.1114 0.102 Uiso calc PR 0.50 1 A 1
    H H12C 1.0216 0.6513 1.0737 0.102 Uiso calc PR 0.50 1 A 1
    N N1A 0.9175(6) 0.6553(3) 0.9889(3) 0.0297(7) Uani d P 0.50 1 A 2
    C C9A 0.7696(3) 0.55043(17) 0.79112(14) 0.0248(4) Uani d PD 0.50 1 A 2
    H H9C 0.6106 0.5813 0.7797 0.030 Uiso calc PR 0.50 1 A 2
    H H9D 0.7240 0.4654 0.8207 0.030 Uiso calc PR 0.50 1 A 2
    C C10A 0.9780(18) 0.6589(8) 0.8749(8) 0.0231(17) Uani d PD 0.50 1 A 2
    H H10C 1.1504 0.6423 0.8688 0.028 Uiso calc PR 0.50 1 A 2
    H H10D 0.9848 0.7496 0.8578 0.028 Uiso calc PR 0.50 1 A 2
    C C11A 1.1294(9) 0.7511(4) 1.0688(3) 0.0394(9) Uani d P 0.50 1 A 2
    H H11D 1.2931 0.7284 1.0582 0.059 Uiso calc PR 0.50 1 A 2
    H H11E 1.0940 0.7461 1.1457 0.059 Uiso calc PR 0.50 1 A 2
    H H11F 1.1434 0.8434 1.0563 0.059 Uiso calc PR 0.50 1 A 2
    C C12A 0.6727(9) 0.6851(5) 1.0055(4) 0.0424(10) Uani d P 0.50 1 A 2
    H H12D 0.6451 0.6851 1.0839 0.064 Uiso calc PR 0.50 1 A 2
    H H12E 0.5301 0.6158 0.9554 0.064 Uiso calc PR 0.50 1 A 2
    H H12F 0.6772 0.7746 0.9884 0.064 Uiso calc PR 0.50 1 A 2
loop_
    _atom_site_aniso_label
    _atom_site_aniso_U_11
    _atom_site_aniso_U_22
    _atom_site_aniso_U_33
    _atom_site_aniso_U_12
    _atom_site_aniso_U_13
    _atom_site_aniso_U_23
    S1 0.0207(2) 0.0219(2) 0.0214(2) 0.00508(16) 0.00401(15) 0.00319(16)
    O1 0.0228(6) 0.0307(7) 0.0357(7) 0.0074(5) 0.0033(5) -0.0006(5)
    O2 0.0357(7) 0.0258(6) 0.0264(6) 0.0050(5) 0.0073(5) 0.0071(5)
    C1 0.0221(8) 0.0237(8) 0.0190(7) 0.0053(6) 0.0001(6) 0.0018(6)
    C2 0.0199(7) 0.0219(8) 0.0182(7) 0.0031(6) -0.0027(6) 0.0016(6)
    C3 0.0220(8) 0.0285(9) 0.0240(8) 0.0066(7) 0.0043(6) 0.0018(7)
    C4 0.0231(8) 0.0255(8) 0.0267(8) 0.0084(6) -0.0005(6) -0.0011(7)
    C5 0.0261(8) 0.0231(8) 0.0258(8) 0.0039(6) -0.0023(6) 0.0031(6)
    C6 0.0275(9) 0.0309(9) 0.0327(9) 0.0060(7) 0.0102(7) 0.0094(7)
    C7 0.0218(8) 0.0274(8) 0.0265(8) 0.0079(7) 0.0041(6) 0.0029(7)
    C8 0.0437(11) 0.0273(9) 0.0433(11) 0.0098(8) 0.0056(9) 0.0110(8)
    C9 0.0252(8) 0.0284(8) 0.0200(8) 0.0062(7) 0.0042(6) 0.0043(6)
    N1 0.045(2) 0.0337(17) 0.0244(16) 0.0202(16) 0.0042(15) 0.0002(13)
    C10 0.024(3) 0.034(3) 0.022(3) 0.013(2) -0.0005(19) 0.001(2)
    C11 0.106(5) 0.042(3) 0.037(2) 0.017(3) 0.006(3) -0.011(2)
    C12 0.121(6) 0.066(4) 0.033(3) 0.045(4) 0.025(3) 0.016(3)
    N1A 0.0366(17) 0.0302(17) 0.0197(17) 0.0083(14) -0.0003(13) 0.0013(13)
    C9A 0.0252(8) 0.0284(8) 0.0200(8) 0.0062(7) 0.0042(6) 0.0043(6)
    C10A 0.023(3) 0.027(3) 0.019(2) 0.009(2) -0.0031(18) 0.003(2)
    C11A 0.046(2) 0.040(2) 0.0253(18) 0.0098(18) -0.0103(16) -0.0028(16)
    C12A 0.046(2) 0.053(3) 0.028(2) 0.020(2) 0.0083(19) -0.0024(18)
_geom_special_details
;
All s.u.'s (except the s.u. in the dihedral angle between two l.s. planes) are
estimated using the full covariance matrix. The cell s.u.'s are taken into
account individually in the estimation of s.u.'s in distances, angles and
torsion angles; correlations between s.u.'s in cell parameters are only used
when they are defined by crystal symmetry. An approximate (isotropic)
treatment of cell s.u.'s is used for estimating s.u.'s involving l.s. planes.
;
loop_
    _geom_bond_atom_site_label_1
    _geom_bond_atom_site_label_2
    _geom_bond_site_symmetry_2
    _geom_bond_distance
    _geom_bond_publ_flag
    S1 O1 . 1.4426(13) ?
    S1 O2 . 1.4446(12) ?
    S1 C9 . 1.7780(16) ?
    S1 C1 . 1.7867(16) ?
    C1 C2 . 1.501(2) ?
    C1 H1A . 0.9900 ?
    C1 H1B . 0.9900 ?
    C2 C7 . 1.391(2) ?
    C2 C3 . 1.392(2) ?
    C3 C4 . 1.386(2) ?
    C3 H3 . 0.9500 ?
    C4 C5 . 1.390(3) ?
    C4 H4 . 0.9500 ?
    C5 C6 . 1.390(2) ?
    C5 C8 . 1.507(2) ?
    C6 C7 . 1.385(2) ?
    C6 H6 . 0.9500 ?
    C7 H7 . 0.9500 ?
    C8 H8A . 0.9800 ?
    C8 H8B . 0.9800 ?
    C8 H8C . 0.9800 ?
    C9 C10 . 1.536(7) ?
    C9 H9A . 0.9900 ?
    C9 H9B . 0.9900 ?
    N1 C12 . 1.442(6) ?
    N1 C11 . 1.460(6) ?
    N1 C10 . 1.462(12) ?
    C10 H10A . 0.9900 ?
    C10 H10B . 0.9900 ?
    C11 H11A . 0.9800 ?
    C11 H11B . 0.9800 ?
    C11 H11C . 0.9800 ?
    C12 H12A . 0.9800 ?
    C12 H12B . 0.9800 ?
    C12 H12C . 0.9800 ?
    N1A C12A . 1.448(6) ?
    N1A C11A . 1.457(5) ?
    N1A C10A . 1.460(12) ?
    C10A H10C . 0.9900 ?
    C10A H10D . 0.9900 ?
    C11A H11D . 0.9800 ?
    C11A H11E . 0.9800 ?
    C11A H11F . 0.9800 ?
    C12A H12D . 0.9800 ?
    C12A H12E . 0.9800 ?
    C12A H12F . 0.9800 ?
loop_
    _geom_angle_atom_site_label_1
    _geom_angle_atom_site_label_2
    _geom_angle_atom_site_label_3
    _geom_angle_site_symmetry_1
    _geom_angle_site_symmetry_3
    _geom_angle
    _geom_angle_publ_flag
    O1 S1 O2 . . 117.10(8) ?
    O1 S1 C9 . . 108.51(8) ?
    O2 S1 C9 . . 108.29(8) ?
    O1 S1 C1 . . 109.89(7) ?
    O2 S1 C1 . . 107.22(7) ?
    C9 S1 C1 . . 105.17(8) ?
    C2 C1 S1 . . 113.98(11) ?
    C2 C1 H1A . . 108.8 ?
    S1 C1 H1A . . 108.8 ?
    C2 C1 H1B . . 108.8 ?
    S1 C1 H1B . . 108.8 ?
    H1A C1 H1B . . 107.7 ?
    C7 C2 C3 . . 118.87(15) ?
    C7 C2 C1 . . 120.38(14) ?
    C3 C2 C1 . . 120.74(14) ?
    C4 C3 C2 . . 120.35(15) ?
    C4 C3 H3 . . 119.8 ?
    C2 C3 H3 . . 119.8 ?
    C3 C4 C5 . . 121.28(15) ?
    C3 C4 H4 . . 119.4 ?
    C5 C4 H4 . . 119.4 ?
    C4 C5 C6 . . 117.86(16) ?
    C4 C5 C8 . . 121.24(16) ?
    C6 C5 C8 . . 120.90(16) ?
    C7 C6 C5 . . 121.50(16) ?
    C7 C6 H6 . . 119.3 ?
    C5 C6 H6 . . 119.3 ?
    C6 C7 C2 . . 120.15(15) ?
    C6 C7 H7 . . 119.9 ?
    C2 C7 H7 . . 119.9 ?
    C5 C8 H8A . . 109.5 ?
    C5 C8 H8B . . 109.5 ?
    H8A C8 H8B . . 109.5 ?
    C5 C8 H8C . . 109.5 ?
    H8A C8 H8C . . 109.5 ?
    H8B C8 H8C . . 109.5 ?
    C10 C9 S1 . . 109.9(5) ?
    C10 C9 H9A . . 109.7 ?
    S1 C9 H9A . . 109.7 ?
    C10 C9 H9B . . 109.7 ?
    S1 C9 H9B . . 109.7 ?
    H9A C9 H9B . . 108.2 ?
    C12 N1 C11 . . 110.8(4) ?
    C12 N1 C10 . . 111.7(5) ?
    C11 N1 C10 . . 109.5(5) ?
    N1 C10 C9 . . 113.9(8) ?
    N1 C10 H10A . . 108.8 ?
    C9 C10 H10A . . 108.8 ?
    N1 C10 H10B . . 108.8 ?
    C9 C10 H10B . . 108.8 ?
    H10A C10 H10B . . 107.7 ?
    C12A N1A C11A . . 110.2(3) ?
    C12A N1A C10A . . 112.8(4) ?
    C11A N1A C10A . . 109.0(4) ?
    N1A C10A H10C . . 109.8 ?
    N1A C10A H10D . . 109.8 ?
    H10C C10A H10D . . 108.2 ?
    N1A C11A H11D . . 109.5 ?
    N1A C11A H11E . . 109.5 ?
    H11D C11A H11E . . 109.5 ?
    N1A C11A H11F . . 109.5 ?
    H11D C11A H11F . . 109.5 ?
    H11E C11A H11F . . 109.5 ?
    N1A C12A H12D . . 109.5 ?
    N1A C12A H12E . . 109.5 ?
    H12D C12A H12E . . 109.5 ?
    N1A C12A H12F . . 109.5 ?
    H12D C12A H12F . . 109.5 ?
    H12E C12A H12F . . 109.5 ?
loop_
    _geom_torsion_atom_site_label_1
    _geom_torsion_atom_site_label_2
    _geom_torsion_atom_site_label_3
    _geom_torsion_atom_site_label_4
    _geom_torsion_site_symmetry_1
    _geom_torsion_site_symmetry_2
    _geom_torsion_site_symmetry_3
    _geom_torsion_site_symmetry_4
    _geom_torsion
    _geom_torsion_publ_flag
    O1 S1 C1 C2 . . . . 47.30(14) ?
    O2 S1 C1 C2 . . . . 175.57(11) ?
    C9 S1 C1 C2 . . . . -69.31(13) ?
    S1 C1 C2 C7 . . . . 96.45(16) ?
    S1 C1 C2 C3 . . . . -84.47(17) ?
    C7 C2 C3 C4 . . . . -0.4(2) ?
    C1 C2 C3 C4 . . . . -179.51(14) ?
    C2 C3 C4 C5 . . . . -0.2(3) ?
    C3 C4 C5 C6 . . . . 0.5(3) ?
    C3 C4 C5 C8 . . . . 179.36(16) ?
    C4 C5 C6 C7 . . . . -0.2(3) ?
    C8 C5 C6 C7 . . . . -179.06(16) ?
    C5 C6 C7 C2 . . . . -0.4(3) ?
    C3 C2 C7 C6 . . . . 0.7(2) ?
    C1 C2 C7 C6 . . . . 179.81(14) ?
    O1 S1 C9 C10 . . . . 72.2(3) ?
    O2 S1 C9 C10 . . . . -55.9(3) ?
    C1 S1 C9 C10 . . . . -170.2(3) ?
    C12 N1 C10 C9 . . . . 71.5(7) ?
    C11 N1 C10 C9 . . . . -165.3(5) ?
    S1 C9 C10 N1 . . . . 169.5(4) ?
loop_
    _geom_hbond_atom_site_label_D
    _geom_hbond_atom_site_label_H
    _geom_hbond_atom_site_label_A
    _geom_hbond_site_symmetry_A
    _geom_hbond_distance_DH
    _geom_hbond_distance_HA
    _geom_hbond_distance_DA
    _geom_hbond_angle_DHA
    C1 H1A O1 1_455 0.99 2.60 3.493(2) 150
    C9 H9A O1 1_455 0.99 2.49 3.415(2) 155
    C9A H9C O1 1_455 0.99 2.61 3.415(2) 138
_iucr_refine_instructions_details
;
TITL khalaf2014_wee in P -1
CELL  1.54180   5.3642  10.3773  12.1784   99.572   95.498  104.645
ZERR     2.00   0.0003   0.0006   0.0007    0.005    0.005    0.005
LATT   1
SFAC  S    O    N    C    H
UNIT  2    4    2    24   38
MERG   2
OMIT    -3.00 180.00
dfix 1.53 .01 c9 c10 c9a c10a
eqiv $1 x-1, y, z
HTAB C1 O1_$1
HTAB C9 O1_$1
HTAB C9A O1_$1
eadp c9 c9a
exyz c9 c9a
FMAP   2
PLAN   25
ACTA   140.00
BOND   $H
CONF
L.S.   8
TEMP  -150.00
WGHT    0.075800    0.262100
FVAR      10.98901
S1    1    0.890902    0.520147    0.661180    11.00000    0.02070    0.02190 =
         0.02142    0.00319    0.00401    0.00508
O1    2    1.128913    0.481698    0.681666    11.00000    0.02283    0.03070 =
         0.03574   -0.00056    0.00329    0.00738
O2    2    0.904191    0.636791    0.609399    11.00000    0.03574    0.02577 =
         0.02642    0.00705    0.00729    0.00501
C1    4    0.646169    0.380789    0.574713    11.00000    0.02208    0.02369 =
         0.01902    0.00183    0.00005    0.00533
AFIX  23
H1A   5    0.476338    0.402117    0.574034    11.00000   -1.20000
H1B   5    0.686550    0.370633    0.496624    11.00000   -1.20000
AFIX   0
C2    4    0.621727    0.248125    0.612285    11.00000    0.01985    0.02189 =
         0.01824    0.00158   -0.00273    0.00312
C3    4    0.783212    0.167062    0.579816    11.00000    0.02198    0.02847 =
         0.02396    0.00181    0.00425    0.00660
AFIX  43
H3    5    0.911417    0.196118    0.533838    11.00000   -1.20000
AFIX   0
C4    4    0.757937    0.044221    0.614206    11.00000    0.02315    0.02553 =
         0.02674   -0.00109   -0.00050    0.00836
AFIX  43
H4    5    0.869245   -0.010090    0.591176    11.00000   -1.20000
AFIX   0
C5    4    0.572903   -0.001086    0.681742    11.00000    0.02615    0.02308 =
         0.02578    0.00308   -0.00231    0.00391
C6    4    0.411927    0.080421    0.713197    11.00000    0.02747    0.03092 =
         0.03274    0.00936    0.01025    0.00603
AFIX  43
H6    5    0.283767    0.051275    0.759170    11.00000   -1.20000
AFIX   0
C7    4    0.434162    0.203190    0.679021    11.00000    0.02182    0.02744 =
         0.02649    0.00291    0.00409    0.00788
AFIX  43
H7    5    0.321089    0.256805    0.701203    11.00000   -1.20000
AFIX   0
C8    4    0.543712   -0.135422    0.718109    11.00000    0.04373    0.02733 =
         0.04329    0.01101    0.00556    0.00976
AFIX 137
H8A   5    0.578659   -0.120074    0.800388    11.00000   -1.50000
H8B   5    0.667614   -0.180217    0.685558    11.00000   -1.50000
H8C   5    0.365886   -0.193309    0.692024    11.00000   -1.50000
AFIX   0
PART    1
C9    4    0.769647    0.550425    0.791122    10.50000    0.02517    0.02843 =
         0.02000    0.00427    0.00418    0.00617
AFIX  23
H9A   5    0.588341    0.556172    0.776817    10.50000   -1.20000
H9B   5    0.769159    0.474138    0.830361    10.50000   -1.20000
AFIX   0
N1    3    0.831102    0.730061    0.965189    10.50000    0.04480    0.03369 =
         0.02443    0.00016    0.00417    0.02015
C10   4    0.941006    0.683736    0.865530    10.50000    0.02408    0.03360 =
         0.02203    0.00113   -0.00050    0.01284
AFIX  23
H10A  5    1.113162    0.671103    0.889968    10.50000   -1.20000
H10B  5    0.968862    0.755388    0.819962    10.50000   -1.20000
AFIX   0
C11   4    0.969696    0.871505    1.013505    10.50000    0.10627    0.04178 =
         0.03706   -0.01082    0.00642    0.01698
AFIX 137
H11A  5    0.882199    0.905974    1.074334    10.50000   -1.50000
H11B  5    0.970691    0.926084    0.955076    10.50000   -1.50000
H11C  5    1.149250    0.877422    1.043546    10.50000   -1.50000
AFIX   0
C12   4    0.839899    0.645646    1.047532    10.50000    0.12137    0.06581 =
         0.03331    0.01584    0.02500    0.04491
AFIX 137
H12A  5    0.746411    0.551235    1.013384    10.50000   -1.50000
H12B  5    0.757662    0.677002    1.111441    10.50000   -1.50000
H12C  5    1.021603    0.651330    1.073733    10.50000   -1.50000
AFIX   0
PART    2
N1A   3    0.917550    0.655292    0.988889    10.50000    0.03655    0.03023 =
         0.01967    0.00129   -0.00026    0.00834
C9A   4    0.769647    0.550425    0.791122    10.50000    0.02517    0.02843 =
         0.02000    0.00427    0.00418    0.00617
AFIX  23
H9C   5    0.610620    0.581299    0.779653    10.50000   -1.20000
H9D   5    0.723982    0.465447    0.820650    10.50000   -1.20000
AFIX   0
C10A  4    0.977981    0.658895    0.874904    10.50000    0.02255    0.02701 =
         0.01911    0.00275   -0.00308    0.00916
AFIX  23
H10C  5    1.150403    0.642312    0.868767    10.50000   -1.20000
H10D  5    0.984838    0.749614    0.857809    10.50000   -1.20000
AFIX   0
C11A  4    1.129352    0.751138    1.068824    10.50000    0.04571    0.03968 =
         0.02528   -0.00278   -0.01029    0.00980
AFIX 137
H11D  5    1.293081    0.728368    1.058221    10.50000   -1.50000
H11E  5    1.094006    0.746080    1.145693    10.50000   -1.50000
H11F  5    1.143444    0.843439    1.056327    10.50000   -1.50000
AFIX   0
C12A  4    0.672686    0.685133    1.005506    10.50000    0.04619    0.05301 =
         0.02809   -0.00244    0.00832    0.01959
AFIX 137
H12D  5    0.645065    0.685116    1.083892    10.50000   -1.50000
H12E  5    0.530127    0.615836    0.955443    10.50000   -1.50000
H12F  5    0.677191    0.774636    0.988425    10.50000   -1.50000
HKLF 4
REM  khalaf2014_wee in P -1
REM R1 =  0.0433 for   2360 Fo > 4sig(Fo)  and  0.0449 for all   2491 data
REM    186 parameters refined using      2 restraints
END
WGHT      0.0757      0.2616
REM Highest difference peak  0.483,  deepest hole -0.355,  1-sigma level  0.063
Q1    1   1.0462  0.5094  0.6628  11.00000  0.05    0.48
Q2    1   1.2664  0.5152  0.6628  11.00000  0.05    0.48
Q3    1   0.5072  0.5126  0.6597  11.00000  0.05    0.42
Q4    1   0.7578  0.4441  0.6166  11.00000  0.05    0.40
Q5    1   0.7527  0.2312  0.6177  11.00000  0.05    0.35
Q6    1   0.7451  0.4976  0.6860  11.00000  0.05    0.31
Q7    1   0.6523  0.3188  0.6012  11.00000  0.05    0.30
Q8    1   0.7981  0.5242  0.7154  11.00000  0.05    0.30
Q9    1   0.6507  0.1881  0.5815  11.00000  0.05    0.28
Q10   1   0.5336  0.2267  0.6440  11.00000  0.05    0.28
Q11   1   0.6803  0.0222  0.6530  11.00000  0.05    0.27
Q12   1   0.8646  0.6076  0.8291  11.00000  0.05    0.27
Q13   1   0.5554 -0.0685  0.6984  11.00000  0.05    0.24
Q14   1   0.7679  0.6518  0.6172  11.00000  0.05    0.24
Q15   1   0.5463  0.0619  0.7104  11.00000  0.05    0.24
Q16   1   0.4489  0.0241  0.6829  11.00000  0.05    0.24
Q17   1   1.1224  0.4469  0.7216  11.00000  0.05    0.24
Q18   1   0.8258  0.1362  0.6160  11.00000  0.05    0.22
Q19   1   1.3442  0.4535  0.6968  11.00000  0.05    0.21
Q20   1   0.9475  0.6158  0.6552  11.00000  0.05    0.20
Q21   1   0.7577  0.4197  0.5056  11.00000  0.05    0.19
Q22   1   0.8763  0.1838  0.5805  11.00000  0.05    0.18
Q23   1   1.0032  0.6509  0.5860  11.00000  0.05    0.17
Q24   1   0.5646  0.3876  0.3781  11.00000  0.05    0.17
Q25   1   0.7955  0.4740  0.7993  11.00000  0.05    0.16
;
data_global
_journal_data_validation_number     ?
_journal_date_recd_electronic     2015-05-08
_journal_date_accepted     2015-05-27
_journal_name_full     'Acta Crystallographica, Section E'
_journal_year     2015
_journal_volume     71
_journal_issue      7
_journal_page_first     757
_journal_page_last     759
_journal_paper_category     GO
_journal_paper_doi     10.1107/S2056989015010233
_journal_coeditor_code     IS5399
_publ_contact_author_name     'Scott, Fraser J.'
_publ_contact_author_address
;
Westchem, Department of Pure & Applied Chemistry
University of Strathclyde
295 Cathedral Street
Glasgow G1 1XL
Scotland
;
_publ_contact_author_email     'fraser.j.scott@strath.ac.uk'
_publ_contact_author_fax     ?
_publ_contact_author_phone     '0141 548 2016'
_publ_section_title
;
Crystal structure of
<i>N</i>,<i>N</i>-dimethyl-2-[(4-methylbenzyl)sulfonyl]ethanamine
;
loop_
    _publ_author_name
    _publ_author_address
    'Kennedy, Alan R.'
;
Westchem, Department of Pure & Applied Chemistry
University of Strathclyde
295 Cathedral Street
Glasgow G1 1XL
Scotland
;
    'Khalaf, Abedawn I.'
;
Westchem, Department of Pure & Applied Chemistry
University of Strathclyde
295 Cathedral Street
Glasgow G1 1XL
Scotland
;
    'Scott, Fraser J.'
;
Westchem, Department of Pure & Applied Chemistry
University of Strathclyde
295 Cathedral Street
Glasgow G1 1XL
Scotland
;
    'Suckling, Colin J.'
;
Westchem, Department of Pure & Applied Chemistry
University of Strathclyde
295 Cathedral Street
Glasgow G1 1XL
Scotland
;
_publ_section_synopsis
;
The title compound has a disordered structure with two equally populated
conformations of the amine fragment. A pair of weak C---H...O intermolecular
interactions between the CH~2~ and SO~2~ groups gives a one-dimensional
supramolecular structure running along the <i>a-</i>axis direction.
;
