# Supplementary material for: Crystal structure of N,N-dimethyl-2-[(4-methyl­benz­yl)sulfon­yl]ethanamine
Source: Acta Crystallogr E Crystallogr Commun. 2015 Jun 6;71(Pt 7):757–9. doi: 10.1107/S2056989015010233 (PMC4518984; doi:10.1107/S2056989015010233)
Supplement: Supplementary file 2 [file e-71-00757-Isup2.hkl]

#
# h,k,l, Fc-squared, Fo-squared, sigma(Fo-squared) and status flag
#
data_I
_shelx_title ' khalaf2014_wee in P -1'
_shelx_refln_list_code          4
_shelx_F_calc_maximum       88.85
_exptl_crystal_F_000       260.00
_reflns_d_resolution_high  0.8064
 
loop_
 _symmetry_equiv_pos_as_xyz
 'x, y, z'
 '-x, -y, -z'
 
_cell_length_a     5.3642
_cell_length_b    10.3773
_cell_length_c    12.1784
_cell_angle_alpha  99.572
_cell_angle_beta   95.498
_cell_angle_gamma 104.645
 
_shelx_F_squared_multiplier     1.000
 
loop_
 _refln_index_h
 _refln_index_k
 _refln_index_l
 _refln_F_squared_calc
 _refln_F_squared_meas
 _refln_F_squared_sigma
 _refln_observed_status
   1   0   0      536.23      536.44      7.29 o
   2   0   0       57.55       54.31      1.12 o
   3   0   0      208.14      225.60      4.35 o
   4   0   0      463.67      419.49      7.12 o
   5   0   0       27.63       22.91      2.06 o
   6   0   0      131.52      141.66      4.43 o
  -6   1   0       30.84       29.48      2.08 o
  -5   1   0      584.00      542.78     12.25 o
  -4   1   0      462.39      440.98      7.38 o
  -3   1   0      681.78      735.87     36.05 o
  -2   1   0      244.05      273.72      5.73 o
  -1   1   0     2427.24     2273.61     18.72 o
   0   1   0     1539.89     1584.75     44.30 o
   1   1   0     4751.96     4265.44     63.07 o
   2   1   0       81.69       90.59      1.21 o
   3   1   0       81.44       84.91      2.87 o
   4   1   0      329.95      305.20      6.59 o
   5   1   0       95.47       98.15      2.93 o
   6   1   0       28.51       31.21      1.68 o
  -6   2   0       71.93       72.05      2.21 o
  -5   2   0      168.79      157.39      9.66 o
  -4   2   0      265.96      266.79      5.07 o
  -3   2   0      191.86      221.13      4.09 o
  -2   2   0     2538.90     2692.51     18.73 o
  -1   2   0       81.88       89.12      2.60 o
   0   2   0      403.91      436.64      6.33 o
   1   2   0     1438.07     1476.46     14.12 o
   2   2   0     1074.81     1119.80     13.04 o
   3   2   0      231.08      234.66      4.64 o
   4   2   0        2.83        1.97      0.29 o
   5   2   0       50.60       49.91      1.96 o
  -6   3   0        1.24        0.73      0.26 o
  -5   3   0       37.05       30.06      1.63 o
  -4   3   0       57.55       50.33      2.06 o
  -3   3   0     1587.06     1747.28     62.33 o
  -2   3   0      214.03      237.86      1.74 o
  -1   3   0      124.39      157.59      2.23 o
   0   3   0      153.49      184.58      2.98 o
   1   3   0      427.15      413.21      3.11 o
   2   3   0       68.02       68.42      1.45 o
   3   3   0        2.18        0.62      0.27 o
   4   3   0       51.14       43.74      1.66 o
   5   3   0       43.75       43.75      2.45 o
  -6   4   0        2.90        3.05      0.55 o
  -5   4   0       47.07       36.66      1.47 o
  -4   4   0      110.98      112.61      4.65 o
  -3   4   0      147.22      161.35      6.44 o
  -2   4   0      185.41      188.09      3.07 o
  -1   4   0       33.41       30.04      1.00 o
   0   4   0      224.37      266.25      2.72 o
   1   4   0      136.93      108.89      2.46 o
   2   4   0        0.64        0.79      0.21 o
   3   4   0       88.40       75.99      2.65 o
   4   4   0      170.29      167.58      5.70 o
   5   4   0       13.00       14.16      1.25 o
  -6   5   0        3.94        6.35      0.66 o
  -5   5   0       32.04       23.76      1.18 o
  -4   5   0       37.29       34.62      2.50 o
  -3   5   0       12.56       13.71      1.02 o
  -2   5   0        8.73       10.71      0.78 o
  -1   5   0      345.67      380.33      7.78 o
   0   5   0      151.93      142.93      4.16 o
   1   5   0      732.15      726.34      6.53 o
   2   5   0       75.35       71.20      2.57 o
   3   5   0       52.73       41.83      1.63 o
   4   5   0      104.93      110.05      4.34 o
   5   5   0      112.84      127.07      3.42 o
  -6   6   0        6.85        3.88      0.75 o
  -5   6   0       49.61       42.50      1.60 o
  -4   6   0       66.09       65.60      1.99 o
  -3   6   0      123.33      121.65      3.24 o
  -2   6   0        0.94        0.52      0.24 o
  -1   6   0        3.82        2.68      0.33 o
   0   6   0      556.31      600.71      6.71 o
   1   6   0     1175.67     1160.22     19.44 o
   2   6   0      132.53      123.18      3.62 o
   3   6   0       38.06       33.42      1.71 o
   4   6   0        3.79        4.26      0.52 o
  -6   7   0        0.04        0.37      0.34 o
  -5   7   0        2.78        2.92      0.46 o
  -4   7   0      519.48      484.92      6.31 o
  -3   7   0      366.88      373.60      5.31 o
  -2   7   0        7.46        5.36      0.59 o
  -1   7   0        8.42        6.86      0.53 o
   0   7   0      310.34      315.40      4.00 o
   1   7   0      544.15      514.85      7.53 o
   2   7   0       93.98       92.42      3.18 o
   3   7   0      130.59      137.15      9.45 o
   4   7   0       21.60       21.70      1.35 o
  -6   8   0       21.19       17.90      1.10 o
  -5   8   0       78.60       71.72      1.96 o
  -4   8   0      336.79      324.03      6.16 o
  -3   8   0      258.23      250.25      5.21 o
  -2   8   0       50.71       44.67      2.46 o
  -1   8   0      172.68      167.96      5.36 o
   0   8   0      257.76      246.77      3.65 o
   1   8   0      423.17      406.33      7.27 o
   2   8   0      315.88      317.27      8.77 o
   3   8   0       42.20       42.57      2.51 o
  -5   9   0        1.36        0.92      0.37 o
  -4   9   0      101.40       99.83      3.02 o
  -3   9   0      179.63      172.41      5.56 o
  -2   9   0      915.21      849.23     10.09 o
  -1   9   0        0.74        0.35      0.22 o
   0   9   0       16.78       15.72      0.90 o
   1   9   0       80.94       78.34      2.72 o
   2   9   0      142.34      143.93      5.18 o
   3   9   0       14.30       16.31      1.24 o
  -5  10   0        3.12        4.71      0.74 o
  -4  10   0       49.94       48.69      1.90 o
  -3  10   0       97.95       94.13      4.97 o
  -2  10   0       82.22       74.05      2.60 o
  -1  10   0      106.56       94.88      4.39 o
   0  10   0       12.08       12.46      1.53 o
   1  10   0        5.24        4.83      0.64 o
   2  10   0      211.49      236.60      5.91 o
  -4  11   0        8.66       10.30      1.06 o
  -3  11   0       57.52       61.04      3.10 o
  -2  11   0       63.98       65.83      2.37 o
  -1  11   0       39.53       37.08      2.51 o
   0  11   0        6.21        7.29      1.04 o
   1  11   0       52.41       50.26      4.47 o
  -3  12   0       42.48       45.32      2.10 o
  -2  12   0       21.26       22.88      1.03 o
  -1  12   0        5.71        6.04      0.88 o
   0  12   0        0.20        0.38      0.29 o
   0 -12   1        3.63        3.32      0.61 o
   1 -12   1        9.07        7.95      1.00 o
   2 -12   1       18.70       19.41      0.98 o
   3 -12   1       10.38       11.20      1.12 o
  -1 -11   1       69.25       71.85      2.01 o
   0 -11   1       13.39       14.34      1.50 o
   1 -11   1        4.60        3.31      0.87 o
   2 -11   1       93.40       88.99      2.66 o
   3 -11   1       72.58       77.07      3.61 o
   4 -11   1       13.08       13.11      1.18 o
  -2 -10   1       56.64       60.56      2.82 o
  -1 -10   1      229.72      230.37      4.71 o
   0 -10   1       17.24       20.68      1.33 o
   1 -10   1        8.32        6.45      0.79 o
   2 -10   1        9.80        9.58      0.79 o
   3 -10   1      113.52      108.63      3.72 o
   4 -10   1       77.15       77.96      2.45 o
   5 -10   1      127.65      172.08      4.77 o
  -3  -9   1        0.03        0.18      0.30 o
  -2  -9   1       96.40       94.90      4.17 o
  -1  -9   1       55.67       52.25      3.18 o
   0  -9   1      453.75      481.31      6.33 o
   1  -9   1       43.40       36.37      1.56 o
   2  -9   1        9.18        7.96      0.72 o
   3  -9   1      100.29       98.49      4.29 o
   4  -9   1       43.11       41.05      1.89 o
   5  -9   1       40.84       40.77      3.81 o
  -3  -8   1       64.91       64.31      3.16 o
  -2  -8   1       72.20       70.94      3.81 o
  -1  -8   1      205.98      205.06      3.87 o
   0  -8   1      271.28      282.73      4.55 o
   1  -8   1       66.84       67.12      2.52 o
   2  -8   1      153.60      139.55      3.16 o
   3  -8   1      275.16      271.25      4.61 o
   4  -8   1       95.60       90.01      4.63 o
   5  -8   1       77.97       73.15      1.98 o
  -4  -7   1      310.08      327.75      6.77 o
  -3  -7   1       51.82       52.24      2.99 o
  -2  -7   1       92.78      101.65      8.40 o
  -1  -7   1      150.27      137.47      4.31 o
   0  -7   1      413.21      426.70      5.60 o
   1  -7   1       40.06       40.44      1.26 o
   2  -7   1      316.65      311.53      5.89 o
   3  -7   1       71.83       66.31      2.40 o
   4  -7   1        8.44        8.74      0.71 o
   5  -7   1       30.82       28.79      1.33 o
   6  -7   1        1.65        1.35      0.45 o
  -4  -6   1        1.42        1.65      0.54 o
  -3  -6   1      377.98      363.23     13.49 o
  -2  -6   1       24.41       23.16      1.49 o
  -1  -6   1        7.18        6.40      0.90 o
   0  -6   1      717.84      785.14     10.68 o
   1  -6   1        2.94        1.68      0.30 o
   2  -6   1        0.55        0.49      0.23 o
   3  -6   1       37.06       37.81      1.76 o
   4  -6   1       19.05       18.21      1.03 o
   5  -6   1        8.90        6.05      0.60 o
   6  -6   1       87.40       85.44      3.38 o
  -5  -5   1       66.78       77.93      2.73 o
  -4  -5   1       23.41       24.81      2.04 o
  -3  -5   1       50.00       39.46      1.57 o
  -2  -5   1       53.62       43.91      1.35 o
  -1  -5   1      352.17      365.43      4.03 o
   0  -5   1      570.30      765.15      8.87 o
   1  -5   1       59.70       57.39      1.81 o
   2  -5   1       36.33       40.43      1.11 o
   3  -5   1      115.57      130.76      3.27 o
   4  -5   1       13.19       14.96      1.70 o
   5  -5   1       19.32       16.56      0.98 o
   6  -5   1       15.78       16.70      1.02 o
  -5  -4   1        6.41        7.05      0.93 o
  -4  -4   1        5.89        3.78      0.82 o
  -3  -4   1        4.55        3.22      0.45 o
  -2  -4   1        5.79        8.22      0.49 o
  -1  -4   1       18.71       11.56      0.38 o
   0  -4   1      389.79      461.68      3.14 o
   1  -4   1        3.22        1.72      0.15 o
   2  -4   1       13.87       22.27      0.72 o
   3  -4   1       26.25       24.09      1.29 o
   4  -4   1       74.74       86.60      4.03 o
   5  -4   1       27.47       21.26      1.37 o
   6  -4   1       35.32       36.68      1.59 o
  -5  -3   1       35.85       40.32      2.41 o
  -4  -3   1       65.65       58.80      1.94 o
  -3  -3   1        0.83        1.67      0.33 o
  -2  -3   1       10.92        8.84      0.46 o
  -1  -3   1      227.30      220.52      1.60 o
   0  -3   1     1417.36     1590.44     17.27 o
   1  -3   1      418.03      397.76      3.13 o
   2  -3   1       69.95       73.47      0.85 o
   3  -3   1      704.09      814.04     15.72 o
   4  -3   1       39.76       41.44      1.83 o
   5  -3   1       39.67       34.03      1.74 o
   6  -3   1       21.59       22.39      1.24 o
  -5  -2   1       76.29       82.18      3.67 o
  -4  -2   1       64.93       53.08      1.55 o
  -3  -2   1      215.69      218.88      4.42 o
  -2  -2   1      163.12      170.36      2.01 o
  -1  -2   1      760.34      792.35      4.60 o
   0  -2   1     3990.52     4061.52     37.14 o
   1  -2   1     3837.62     3529.60     31.26 o
   2  -2   1      252.47      295.01      3.43 o
   3  -2   1       25.25       27.75      1.28 o
   4  -2   1       62.44       68.66      1.92 o
   5  -2   1       12.72        9.55      0.89 o
   6  -2   1      133.63      135.12      4.72 o
  -6  -1   1       10.94       12.72      1.12 o
  -5  -1   1      136.33      131.51      3.48 o
  -4  -1   1      394.90      362.88      6.58 o
  -3  -1   1       82.08       83.19      2.49 o
  -2  -1   1      177.43      178.86      1.93 o
  -1  -1   1        1.50        3.00      0.14 o
   0  -1   1       18.75       20.17      0.51 o
   1  -1   1     6154.16     4959.54    158.73 o
   2  -1   1      465.66      444.15      4.83 o
   3  -1   1        5.50        3.40      0.39 o
   4  -1   1        1.30        2.12      0.58 o
   5  -1   1      280.45      279.27     17.11 o
   6  -1   1       45.57       50.02      2.64 o
  -6   0   1       35.06       38.14      2.24 o
  -5   0   1       38.00       36.90      1.79 o
  -4   0   1      293.80      251.63      5.25 o
  -3   0   1      227.21      207.45      5.02 o
  -2   0   1      419.01      432.18      4.81 o
  -1   0   1     3987.71     3457.64     53.35 o
   0   0   1     1313.02     1391.92     13.05 o
   1   0   1      391.36      408.07      3.42 o
   2   0   1      189.31      178.76      2.37 o
   3   0   1       13.30        9.14      0.60 o
   4   0   1       29.21       26.05      1.53 o
   5   0   1        0.83        0.70      0.51 o
   6   0   1       29.07       30.58      1.88 o
  -6   1   1       67.54       74.13      3.41 o
  -5   1   1       21.35       17.69      1.88 o
  -4   1   1      576.61      479.57      7.88 o
  -3   1   1      229.69      198.20      5.56 o
  -2   1   1      270.75      280.61      2.48 o
  -1   1   1       90.77      103.03      1.26 o
   0   1   1       37.14       52.12      1.47 o
   1   1   1      156.00      189.97      1.89 o
   2   1   1      303.42      285.96      4.26 o
   3   1   1      192.62      194.87      5.00 o
   4   1   1       83.89       75.60      1.86 o
   5   1   1       17.19       15.61      1.13 o
   6   1   1       48.67       49.70      2.01 o
  -6   2   1      133.73      145.82      5.16 o
  -5   2   1      270.94      261.87     18.80 o
  -4   2   1       25.36       17.89      1.11 o
  -3   2   1       55.63       39.80      2.19 o
  -2   2   1      331.74      343.01      4.74 o
  -1   2   1       14.42       13.66      0.41 o
   0   2   1       52.59       58.01      1.04 o
   1   2   1      265.26      251.69      3.46 o
   2   2   1      390.96      373.49      4.51 o
   3   2   1       16.72       18.53      1.21 o
   4   2   1       54.09       46.47      1.47 o
   5   2   1        4.30        4.81      0.63 o
  -6   3   1       24.20       24.24      1.32 o
  -5   3   1       14.32       13.54      1.08 o
  -4   3   1       23.91       20.31      1.87 o
  -3   3   1       59.98       54.13      1.82 o
  -2   3   1      286.85      286.65      4.72 o
  -1   3   1      130.56      148.79      1.28 o
   0   3   1       69.12       83.69      0.93 o
   1   3   1      248.68      238.10      3.42 o
   2   3   1      111.09      109.91      1.93 o
   3   3   1        4.79        4.09      0.64 o
   4   3   1        0.67        0.08      0.41 o
   5   3   1       19.23       18.59      1.54 o
  -6   4   1       21.23       20.78      1.50 o
  -5   4   1        0.45        0.32      0.21 o
  -4   4   1       55.79       49.99      3.06 o
  -3   4   1      138.84      151.36      3.34 o
  -2   4   1       64.06       96.62      1.90 o
  -1   4   1        7.43        6.46      0.32 o
   0   4   1        1.42        1.96      0.25 o
   1   4   1      455.35      450.07      8.78 o
   2   4   1      333.28      331.94      5.46 o
   3   4   1       93.59       88.08      2.73 o
   4   4   1        0.19        0.00      0.47 o
   5   4   1        0.07        0.81      0.41 o
  -6   5   1       23.90       29.48      2.09 o
  -5   5   1        9.06        8.77      0.88 o
  -4   5   1      135.32      117.74      4.83 o
  -3   5   1      192.44      180.28      3.97 o
  -2   5   1       42.47       45.88      1.20 o
  -1   5   1       14.07       10.46      0.51 o
   0   5   1        8.85       13.72      0.64 o
   1   5   1        2.18        0.96      0.22 o
   2   5   1      385.94      389.77      6.88 o
   3   5   1       31.56       31.56      1.42 o
   4   5   1        7.48        7.13      1.11 o
   5   5   1        5.01        5.09      0.58 o
  -6   6   1       48.09       56.55      2.80 o
  -5   6   1       24.76       19.53      1.07 o
  -4   6   1       44.97       48.36      1.70 o
  -3   6   1      370.98      366.16      5.13 o
  -2   6   1       58.31       46.60      1.58 o
  -1   6   1        7.72       12.18      0.66 o
   0   6   1       90.88      107.26      2.03 o
   1   6   1      477.89      481.21      7.01 o
   2   6   1        6.23        4.74      0.49 o
   3   6   1       12.60       11.89      1.14 o
   4   6   1        0.15        0.18      0.33 o
  -6   7   1       15.19       24.91      1.63 o
  -5   7   1      124.02      106.34      3.69 o
  -4   7   1      165.41      142.87      2.62 o
  -3   7   1      167.84      174.48      3.96 o
  -2   7   1      227.39      203.13      4.58 o
  -1   7   1        9.26       12.06      0.89 o
   0   7   1        6.05        6.71      0.54 o
   1   7   1        0.15        0.34      0.40 o
   2   7   1       50.12       44.78      1.77 o
   3   7   1       17.44       17.61      1.74 o
   4   7   1       98.56      103.56      3.02 o
  -5   8   1       10.45       11.80      0.77 o
  -4   8   1       14.56       13.10      1.08 o
  -3   8   1      203.01      192.89      3.67 o
  -2   8   1       14.57       15.11      0.98 o
  -1   8   1      716.15      690.30     19.71 o
   0   8   1        1.84        1.15      0.26 o
   1   8   1        2.28        2.02      0.36 o
   2   8   1       43.55       40.46      2.79 o
   3   8   1      264.91      279.78      7.01 o
  -5   9   1       41.22       52.70      2.93 o
  -4   9   1        6.49        6.30      0.77 o
  -3   9   1        1.55        2.32      0.48 o
  -2   9   1      572.43      567.10      8.57 o
  -1   9   1        0.48        0.73      0.28 o
   0   9   1        0.55        1.21      0.65 o
   1   9   1       28.72       26.79      1.54 o
   2   9   1       16.61       17.32      1.66 o
   3   9   1       62.83       75.41      2.56 o
  -5  10   1       57.99       72.16      2.76 o
  -4  10   1       37.06       40.45      2.42 o
  -3  10   1       67.42       70.20      3.66 o
  -2  10   1       30.04       30.27      3.23 o
  -1  10   1       12.10       14.65      1.64 o
   0  10   1        0.28        0.13      0.45 o
   1  10   1       47.30       48.92      1.86 o
   2  10   1       83.12       94.31      3.19 o
  -4  11   1       52.90       59.93      1.77 o
  -3  11   1       47.57       47.28      2.58 o
  -2  11   1       61.90       62.19      2.12 o
  -1  11   1       52.60       53.87      2.92 o
   0  11   1       34.92       40.22      2.35 o
   1  11   1        0.02       -0.14      0.19 o
  -3  12   1       13.50       12.94      1.08 o
  -2  12   1       69.81       74.48      1.82 o
  -1  12   1       22.17       25.89      1.62 o
   0 -12   2       16.56       19.53      1.42 o
   1 -12   2       47.88       55.54      2.63 o
   2 -12   2        5.95        5.54      1.23 o
   3 -12   2        0.41        1.02      0.47 o
  -1 -11   2        0.30        0.38      0.21 o
   0 -11   2       50.22       48.05      2.79 o
   1 -11   2       52.12       46.52      2.85 o
   2 -11   2       12.12       11.50      1.09 o
   3 -11   2       10.99       14.39      1.51 o
   4 -11   2        2.44        2.14      0.51 o
  -2 -10   2       14.39       15.61      1.45 o
  -1 -10   2       19.53       15.90      1.16 o
   0 -10   2        1.99        2.88      0.75 o
   1 -10   2      112.77       99.00      4.56 o
   2 -10   2       41.45       41.23      1.96 o
   3 -10   2       24.45       26.10      2.01 o
   4 -10   2       24.22       24.71      1.35 o
   5 -10   2      121.82      147.84      7.27 o
  -3  -9   2       34.27       35.93      1.99 o
  -2  -9   2       15.10       13.44      1.59 o
  -1  -9   2       59.89       51.55      3.21 o
   0  -9   2      173.62      181.25      3.14 o
   1  -9   2      195.00      186.00      3.70 o
   2  -9   2      150.95      143.85      2.81 o
   3  -9   2       54.03       50.41      3.03 o
   4  -9   2        5.21        3.86      0.63 o
   5  -9   2       12.16       14.02      0.99 o
  -3  -8   2      251.60      265.18      7.15 o
  -2  -8   2       49.84       46.57      3.07 o
  -1  -8   2       12.66        9.70      0.70 o
   0  -8   2       94.83       94.45      2.43 o
   1  -8   2      451.17      406.08      7.14 o
   2  -8   2       30.58       49.09     20.34 o
   3  -8   2      370.43      372.74     13.21 o
   4  -8   2       13.98       12.39      1.56 o
   5  -8   2       16.72       17.72      1.13 o
  -4  -7   2      126.89      146.79      4.07 o
  -3  -7   2        3.45        2.28      0.67 o
  -2  -7   2      268.73      252.03      4.43 o
  -1  -7   2      293.79      266.77      7.82 o
   0  -7   2        0.10        0.41      0.27 o
   1  -7   2       10.99       11.41      0.77 o
   2  -7   2      957.67      936.09     12.37 o
   3  -7   2       56.78       54.16      2.20 o
   4  -7   2        2.68        2.26      0.34 o
   5  -7   2       41.17       43.84      2.09 o
  -4  -6   2        9.69        7.90      1.06 o
  -3  -6   2       13.31       11.62      1.00 o
  -2  -6   2      438.77      418.56      8.08 o
  -1  -6   2      415.12      405.30      5.37 o
   0  -6   2       34.78       34.36      1.11 o
   1  -6   2       38.28       36.23      1.22 o
   2  -6   2      407.85      401.14      5.81 o
   3  -6   2      264.76      249.68      5.00 o
   4  -6   2        1.24        0.42      0.36 o
   5  -6   2       24.06       17.36      0.99 o
   6  -6   2      128.13      149.70      4.56 o
  -5  -5   2        0.12        0.10      0.31 o
  -4  -5   2        0.64        1.57      0.57 o
  -3  -5   2       35.00       29.71      1.07 o
  -2  -5   2      115.74      114.49      4.36 o
  -1  -5   2       12.42       11.38      0.60 o
   0  -5   2      374.81      483.41      5.70 o
   1  -5   2       46.12       38.31      0.91 o
   2  -5   2      385.13      394.30      4.73 o
   3  -5   2      219.33      226.06      4.56 o
   4  -5   2       92.20       76.72      1.85 o
   5  -5   2        0.11        0.40      0.25 o
   6  -5   2       26.52       30.69      1.35 o
  -5  -4   2        0.70        0.51      0.36 o
  -4  -4   2        8.08        6.45      1.09 o
  -3  -4   2       26.36       21.01      1.12 o
  -2  -4   2       11.71        9.34      0.56 o
  -1  -4   2      345.09      368.83      4.91 o
   0  -4   2      424.43      531.57      4.94 o
   1  -4   2       50.40       42.48      0.85 o
   2  -4   2      102.35       95.74      1.90 o
   3  -4   2      172.53      187.21      3.92 o
   4  -4   2       39.46       29.75      2.32 o
   5  -4   2        4.98        2.90      0.54 o
   6  -4   2        4.58        5.26      0.93 o
  -5  -3   2       21.29       19.34      1.69 o
  -4  -3   2        2.32        2.27      0.37 o
  -3  -3   2        0.56        0.77      0.27 o
  -2  -3   2        0.81        1.03      0.20 o
  -1  -3   2       55.47       60.67      0.72 o
   0  -3   2     1000.53     1138.40      5.96 o
   1  -3   2       73.50       60.23      0.79 o
   2  -3   2      357.37      378.26      7.31 o
   3  -3   2       76.27       78.13      1.79 o
   4  -3   2       27.53       19.91      1.26 o
   5  -3   2       11.49       10.53      0.99 o
   6  -3   2        1.18        2.15      0.70 o
  -5  -2   2        2.00        1.78      0.38 o
  -4  -2   2        3.74        2.73      0.47 o
  -3  -2   2       22.21       19.01      0.96 o
  -2  -2   2      224.98      220.48      2.40 o
  -1  -2   2       40.73       40.42      0.72 o
   0  -2   2     1289.64     1382.75     26.56 o
   1  -2   2       42.55       52.97      0.95 o
   2  -2   2      335.07      341.78      3.24 o
   3  -2   2       43.86       36.95      1.19 o
   4  -2   2      244.78      247.17      3.96 o
   5  -2   2        0.39        0.24      0.35 o
   6  -2   2       77.01       83.85      3.53 o
  -6  -1   2       42.38       47.71      2.20 o
  -5  -1   2        0.96        0.34      0.48 o
  -4  -1   2       19.66       13.41      1.13 o
  -3  -1   2      416.70      384.95      4.97 o
  -2  -1   2      210.05      267.90      3.16 o
  -1  -1   2      863.09      799.69      4.00 o
   0  -1   2      656.29      686.53      9.97 o
   1  -1   2      217.68      217.94      3.08 o
   2  -1   2      122.61      139.54      2.07 o
   3  -1   2      551.94      542.26      6.75 o
   4  -1   2       10.18        8.97      0.90 o
   5  -1   2       66.67       62.33      3.89 o
   6  -1   2       17.29       19.45      1.59 o
  -6   0   2       72.47       85.26      3.47 o
  -5   0   2       19.18       17.12      1.22 o
  -4   0   2        3.02        1.29      0.38 o
  -3   0   2        0.46        0.51      0.26 o
  -2   0   2      467.95      419.73      6.98 o
  -1   0   2       63.19       59.88      1.14 o
   0   0   2      242.75      286.07      2.58 o
   1   0   2     3115.76     3091.53     35.74 o
   2   0   2       15.08       27.48      0.52 o
   3   0   2      367.89      370.46      5.92 o
   4   0   2       68.55       66.21      3.37 o
   5   0   2        3.31        2.11      0.73 o
   6   0   2       19.91       17.57      1.35 o
  -6   1   2       42.84       49.10      2.80 o
  -5   1   2      603.61      549.46     12.55 o
  -4   1   2      122.08      104.51      3.98 o
  -3   1   2        1.05        1.05      0.46 o
  -2   1   2      175.53      154.33      1.71 o
  -1   1   2     1890.85     1936.50     23.52 o
   0   1   2      698.52      801.27     10.30 o
   1   1   2     3579.84     3731.27     48.70 o
   2   1   2      806.14      856.14      6.96 o
   3   1   2      719.37      715.06      9.67 o
   4   1   2      297.17      300.66      4.11 o
   5   1   2       16.28       16.36      0.90 o
  -6   2   2      302.42      326.76      8.49 o
  -5   2   2        8.08        8.16      1.27 o
  -4   2   2      231.99      219.73      4.99 o
  -3   2   2        0.99        0.81      0.19 o
  -2   2   2        0.76        1.45      0.15 o
  -1   2   2     1957.86     1917.45     23.60 o
   0   2   2     3227.83     3653.83     37.09 o
   1   2   2       21.72       22.73      0.42 o
   2   2   2      308.90      337.08      6.24 o
   3   2   2      901.27      868.53     11.47 o
   4   2   2       73.27       70.09      1.93 o
   5   2   2      124.43      121.25      5.41 o
  -6   3   2       16.27       19.17      1.19 o
  -5   3   2      129.54      121.18      3.70 o
  -4   3   2       59.79       59.95      3.36 o
  -3   3   2       60.58       69.17      2.07 o
  -2   3   2      859.10      916.82      8.82 o
  -1   3   2      108.90      134.64      1.45 o
   0   3   2     1772.86     2066.70     24.88 o
   1   3   2      865.06      968.24      7.14 o
   2   3   2       14.86       14.38      0.88 o
   3   3   2       54.80       47.13      4.12 o
   4   3   2      394.16      384.33      9.37 o
   5   3   2       59.90       61.44      2.73 o
  -6   4   2       24.59       26.18      1.67 o
  -5   4   2       63.95       58.02      1.89 o
  -4   4   2       54.51       50.54      3.12 o
  -3   4   2       40.52       40.74      2.34 o
  -2   4   2      156.04      199.79      3.70 o
  -1   4   2       21.31       16.50      0.59 o
   0   4   2      688.83      766.14      8.02 o
   1   4   2     1165.18     1252.25     14.86 o
   2   4   2      180.58      189.60      5.00 o
   3   4   2       10.94       10.06      0.80 o
   4   4   2       65.85       65.00      3.30 o
   5   4   2       44.36       44.87      1.99 o
  -6   5   2       15.77       17.01      1.61 o
  -5   5   2       77.36       69.55      2.56 o
  -4   5   2      111.46      106.05      2.89 o
  -3   5   2       59.88       66.31      4.11 o
  -2   5   2        3.80        3.02      0.45 o
  -1   5   2        4.33        5.90      0.45 o
   0   5   2        8.90        6.71      0.49 o
   1   5   2      632.17      624.09     10.93 o
   2   5   2       16.77       16.16      2.08 o
   3   5   2        4.88        4.22      0.60 o
   4   5   2       34.92       34.02      2.21 o
  -6   6   2       21.68       28.67      1.96 o
  -5   6   2       35.80       42.16      1.60 o
  -4   6   2       96.77       83.02      2.68 o
  -3   6   2       12.16       12.65      1.09 o
  -2   6   2       18.25       16.15      1.12 o
  -1   6   2        6.46        5.25      0.46 o
   0   6   2      196.40      217.35      4.35 o
   1   6   2       46.03       42.81      1.60 o
   2   6   2        7.57        6.12      0.64 o
   3   6   2       28.26       26.92      2.37 o
   4   6   2       21.12       20.38      1.04 o
  -6   7   2        1.16        1.88      0.47 o
  -5   7   2      121.45      116.12      2.65 o
  -4   7   2       44.58       38.83      1.19 o
  -3   7   2       11.07        8.64      0.70 o
  -2   7   2       22.75       21.06      1.18 o
  -1   7   2        6.14        6.35      0.64 o
   0   7   2       16.69       15.03      0.82 o
   1   7   2        3.07        2.99      0.40 o
   2   7   2        3.01        3.60      0.89 o
   3   7   2        1.20        1.08      0.62 o
  -5   8   2       71.59       65.87      2.20 o
  -4   8   2        3.72        3.14      0.56 o
  -3   8   2        3.64        3.23      0.47 o
  -2   8   2       72.50       64.75      2.01 o
  -1   8   2      152.78      149.67      2.46 o
   0   8   2       69.02       73.91      1.97 o
   1   8   2       21.06       22.00      1.42 o
   2   8   2       11.11       10.07      1.38 o
   3   8   2      151.12      159.85      4.14 o
  -5   9   2       61.27       72.98      3.22 o
  -4   9   2       98.45       95.17      4.10 o
  -3   9   2       62.76       57.63      3.33 o
  -2   9   2      105.93       94.15      3.02 o
  -1   9   2      272.96      252.95      8.61 o
   0   9   2       37.81       37.90      2.68 o
   1   9   2       80.73       82.82      2.68 o
   2   9   2       54.36       60.46      2.95 o
  -5  10   2       43.15       46.54      1.98 o
  -4  10   2       93.20       91.26      2.56 o
  -3  10   2       63.23       63.61      3.30 o
  -2  10   2       33.95       29.60      1.59 o
  -1  10   2       10.30        7.03      1.19 o
   0  10   2      107.15      115.27      4.56 o
   1  10   2      232.34      256.85      4.50 o
   2  10   2       29.78       38.57      1.74 o
  -4  11   2       68.91       73.28      1.96 o
  -3  11   2      184.19      199.81      5.53 o
  -2  11   2       14.07       12.20      0.90 o
  -1  11   2       28.30       26.31      1.95 o
   0  11   2       48.21       51.20      2.51 o
  -3  12   2       26.67       31.79      1.51 o
  -2  12   2       29.79       29.27      1.50 o
  -1  12   2        1.29        0.65      0.24 o
   0 -12   3        9.65       10.24      1.04 o
   1 -12   3       77.22       80.18      3.20 o
   2 -12   3       34.34       31.04      1.85 o
   3 -12   3       24.07       24.17      1.59 o
  -1 -11   3       41.82       39.65      1.95 o
   0 -11   3        1.73        0.50      0.39 o
   1 -11   3       57.69       53.45      2.17 o
   2 -11   3       73.96       71.00      1.94 o
   3 -11   3        2.43        2.87      0.78 o
   4 -11   3        1.26        1.14      0.22 o
  -2 -10   3       54.41       58.50      2.85 o
  -1 -10   3       24.72       23.24      1.99 o
   0 -10   3        1.37        0.79      0.39 o
   1 -10   3       85.82       76.27      3.98 o
   2 -10   3      163.45      152.50      5.72 o
   3 -10   3       57.08       56.01      2.98 o
   4 -10   3        1.42        0.99      0.44 o
   5 -10   3       31.76       37.79      1.82 o
  -3  -9   3       18.85       20.41      1.50 o
  -2  -9   3      126.13      132.78      5.13 o
  -1  -9   3      193.51      179.05      6.33 o
   0  -9   3       90.01       87.50      2.12 o
   1  -9   3      274.59      247.73      3.83 o
   2  -9   3      499.41      496.18     13.03 o
   3  -9   3       85.47       85.66      4.05 o
   4  -9   3       12.63       10.39      1.39 o
   5  -9   3       20.71       25.08      2.78 o
  -3  -8   3       83.50       83.32      3.67 o
  -2  -8   3      174.66      162.53      6.03 o
  -1  -8   3      457.81      416.92      9.70 o
   0  -8   3       20.04       16.83      1.80 o
   1  -8   3       49.30       41.53      1.99 o
   2  -8   3      165.84      179.54      4.45 o
   3  -8   3      507.42      495.75     16.69 o
   4  -8   3      208.23      184.20      6.30 o
   5  -8   3       15.83       17.55      0.89 o
  -4  -7   3        1.21        0.55      0.31 o
  -3  -7   3       69.34       72.41      3.70 o
  -2  -7   3        0.88        1.26      0.42 o
  -1  -7   3      648.17      635.13      7.68 o
   0  -7   3      162.62      209.54      3.44 o
   1  -7   3        1.66        1.37      0.35 o
   2  -7   3      230.49      235.53      7.02 o
   3  -7   3     1172.87     1161.17     16.09 o
   4  -7   3       19.86       18.25      1.28 o
   5  -7   3        1.92        0.52      0.29 o
  -4  -6   3        0.65        0.65      0.50 o
  -3  -6   3       86.23       78.39      2.24 o
  -2  -6   3      793.96      735.19      9.98 o
  -1  -6   3      241.62      251.54      4.07 o
   0  -6   3      441.13      546.85      6.17 o
   1  -6   3       21.96       25.28      0.94 o
   2  -6   3      192.90      187.59      2.57 o
   3  -6   3      145.07      152.15      5.62 o
   4  -6   3      184.99      179.49      3.13 o
   5  -6   3       75.02       67.40      2.48 o
  -5  -5   3      114.42      133.97      3.85 o
  -4  -5   3       78.25       67.82      3.48 o
  -3  -5   3       37.58       35.26      1.15 o
  -2  -5   3       61.43       62.36      2.78 o
  -1  -5   3      443.46      436.92      5.48 o
   0  -5   3      353.55      379.92      3.98 o
   1  -5   3     1240.67     1357.09     10.69 o
   2  -5   3      257.26      260.88      4.44 o
   3  -5   3      198.13      204.75      4.38 o
   4  -5   3      141.04      137.69      3.27 o
   5  -5   3       50.56       42.24      1.59 o
   6  -5   3       15.38       17.44      1.33 o
  -5  -4   3        5.77        5.42      0.85 o
  -4  -4   3      176.20      156.20      5.61 o
  -3  -4   3        0.22        0.31      0.25 o
  -2  -4   3       84.27       84.12      1.62 o
  -1  -4   3      141.03      128.20      2.20 o
   0  -4   3     2028.32     2398.59     12.77 o
   1  -4   3        0.70        3.11      0.27 o
   2  -4   3       98.27      103.67      2.02 o
   3  -4   3      306.24      325.84      5.63 o
   4  -4   3      127.39      126.85      2.48 o
   5  -4   3        4.06        2.98      0.56 o
   6  -4   3       10.33       11.02      1.19 o
  -5  -3   3      170.50      164.17      5.31 o
  -4  -3   3       23.44       20.29      1.25 o
  -3  -3   3        2.64        2.22      0.34 o
  -2  -3   3      118.66      102.17      1.67 o
  -1  -3   3      177.72      163.36      2.06 o
   0  -3   3      503.44      554.30      4.68 o
   1  -3   3      169.10      175.45      2.27 o
   2  -3   3       23.74       24.90      1.12 o
   3  -3   3      379.78      437.84      6.59 o
   4  -3   3       12.66        9.77      0.91 o
   5  -3   3        6.34        5.65      0.79 o
   6  -3   3       10.61       14.19      1.42 o
  -5  -2   3      156.51      163.42      3.85 o
  -4  -2   3       53.62       50.46      1.78 o
  -3  -2   3        6.83       11.78      0.69 o
  -2  -2   3      468.79      490.33      4.16 o
  -1  -2   3      100.97       86.24      1.14 o
   0  -2   3       79.81       73.41      1.19 o
   1  -2   3       39.79       37.29      1.08 o
   2  -2   3      145.69      175.18      2.41 o
   3  -2   3        6.39        5.09      0.58 o
   4  -2   3      589.53      605.63     17.04 o
   5  -2   3        6.68        5.30      0.73 o
   6  -2   3        8.34        9.89      1.19 o
  -6  -1   3       45.47       52.28      2.97 o
  -5  -1   3      279.43      271.99      5.41 o
  -4  -1   3      198.35      182.43      5.36 o
  -3  -1   3      168.99      190.65      3.28 o
  -2  -1   3        2.06        4.37      0.28 o
  -1  -1   3     1133.17     1154.97      6.37 o
   0  -1   3      806.54      902.40      9.10 o
   1  -1   3      259.64      278.57      2.85 o
   2  -1   3      270.73      302.17      4.01 o
   3  -1   3     1189.00     1219.88     16.31 o
   4  -1   3      507.69      505.20      7.93 o
   5  -1   3       65.61       62.36      3.53 o
   6  -1   3       58.23       63.00      2.70 o
  -6   0   3       25.00       27.38      1.93 o
  -5   0   3      176.37      166.28      4.15 o
  -4   0   3      396.99      353.16      9.35 o
  -3   0   3       22.99       19.12      1.25 o
  -2   0   3      534.53      537.46      6.72 o
  -1   0   3     2097.14     2094.46     14.30 o
   0   0   3     7894.10     8208.73     62.14 o
   1   0   3      763.84      940.18     13.99 o
   2   0   3       14.33       19.83      0.59 o
   3   0   3      623.86      638.65      8.82 o
   4   0   3      612.63      581.83     11.86 o
   5   0   3       41.54       37.45      2.63 o
   6   0   3      118.84      125.97      3.46 o
  -6   1   3        0.27        0.40      0.43 o
  -5   1   3      681.93      667.47     14.47 o
  -4   1   3      165.21      156.65      4.88 o
  -3   1   3       63.81       58.32      1.98 o
  -2   1   3      179.05      195.76      2.73 o
  -1   1   3     1129.10     1186.33      7.64 o
   0   1   3       87.57      120.24      1.43 o
   1   1   3     5404.90     5505.24     66.94 o
   2   1   3      119.23      149.11      2.23 o
   3   1   3      232.10      226.25      4.64 o
   4   1   3      571.78      551.77      8.99 o
   5   1   3      173.96      183.73      8.52 o
  -6   2   3       72.79       78.66      3.83 o
  -5   2   3       72.25       79.72      7.08 o
  -4   2   3      225.03      215.15      6.74 o
  -3   2   3      540.10      515.51      9.23 o
  -2   2   3        2.59        2.16      0.23 o
  -1   2   3      835.61      876.06     12.58 o
   0   2   3     1384.35     1631.78     34.41 o
   1   2   3     3133.97     3501.96     36.02 o
   2   2   3      478.37      525.28     14.61 o
   3   2   3      115.78      104.39      3.19 o
   4   2   3       13.70       13.55      1.11 o
   5   2   3      217.87      224.23     17.36 o
  -6   3   3        2.64        2.37      0.46 o
  -5   3   3       91.09       91.83      4.29 o
  -4   3   3     1004.61      939.72     18.11 o
  -3   3   3      655.34      684.75      9.07 o
  -2   3   3      202.33      229.17      9.28 o
  -1   3   3      173.88      175.38      2.21 o
   0   3   3      342.22      368.41      4.36 o
   1   3   3      745.66      814.26      7.10 o
   2   3   3      355.48      354.22      4.93 o
   3   3   3       72.17       73.81      3.32 o
   4   3   3       81.39       79.20      3.72 o
   5   3   3       93.36       94.35      3.22 o
  -6   4   3        0.20       -0.08      0.34 o
  -5   4   3      151.19      150.63      3.18 o
  -4   4   3      478.76      482.43     18.58 o
  -3   4   3      280.92      270.43      6.75 o
  -2   4   3      114.09      108.23      3.55 o
  -1   4   3        2.97        1.03      0.21 o
   0   4   3      113.43      114.34      2.56 o
   1   4   3       53.75       46.75      1.52 o
   2   4   3       39.48       39.04      1.92 o
   3   4   3        0.07        0.22      0.23 o
   5   4   3       24.24       28.76      1.41 o
  -6   5   3       51.98       71.31      3.36 o
  -5   5   3       19.83       18.16      1.30 o
  -4   5   3      239.22      230.60      3.13 o
  -3   5   3      252.60      277.71      7.87 o
  -2   5   3       99.34      113.67      3.04 o
  -1   5   3       60.41       63.36      2.23 o
   0   5   3      116.74      117.98      2.49 o
   1   5   3      116.52      118.35      2.68 o
   2   5   3       21.49       19.83      1.18 o
   3   5   3        4.43        2.83      0.79 o
   4   5   3       41.91       45.68      1.71 o
  -6   6   3       11.91       16.57      1.49 o
  -5   6   3        1.76        1.24      0.33 o
  -4   6   3      160.31      152.55      2.49 o
  -3   6   3      206.57      209.94     17.13 o
  -2   6   3       10.50        9.66      0.96 o
  -1   6   3        4.38        3.71      0.42 o
   0   6   3      242.60      238.36      3.92 o
   1   6   3      168.41      163.29      3.37 o
   2   6   3        0.99        0.66      0.30 o
   3   6   3        8.98        7.80      1.25 o
   4   6   3       47.22       49.40      1.48 o
  -6   7   3        8.04       10.43      1.00 o
  -5   7   3        0.61        0.73      0.30 o
  -4   7   3      412.88      366.00      5.72 o
  -3   7   3       34.81       37.07      1.34 o
  -2   7   3        9.27        8.09      0.94 o
  -1   7   3       66.85       59.41      1.95 o
   0   7   3      231.00      229.93      4.35 o
   1   7   3       49.28       43.33      1.46 o
   2   7   3      186.14      196.10      6.60 o
   3   7   3        7.03        7.40      0.72 o
  -5   8   3       79.17       68.50      2.14 o
  -4   8   3       27.18       25.71      2.24 o
  -3   8   3      267.44      243.82      7.26 o
  -2   8   3       19.47       19.88      0.98 o
  -1   8   3       17.06       14.78      1.02 o
   0   8   3      548.38      539.25      5.77 o
   1   8   3      169.49      164.97      4.06 o
   2   8   3      123.30      128.10      4.83 o
   3   8   3        3.92        4.47      0.72 o
  -5   9   3       10.13       14.30      1.26 o
  -4   9   3      123.17      123.37      3.25 o
  -3   9   3      324.45      310.87      8.44 o
  -2   9   3      419.66      385.79      6.84 o
  -1   9   3      313.35      299.96      8.47 o
   0   9   3        0.17        1.53      0.71 o
   1   9   3      137.80      131.29      3.30 o
   2   9   3      109.41      121.27      4.02 o
  -4  10   3       47.70       51.40      1.75 o
  -3  10   3      206.56      212.04      6.27 o
  -2  10   3       75.43       69.28      2.40 o
  -1  10   3      145.76      139.74      5.14 o
   0  10   3       42.02       43.33      2.60 o
   1  10   3       82.92       79.11      2.04 o
  -4  11   3        0.15        0.28      0.25 o
  -3  11   3      260.13      308.30      6.96 o
  -2  11   3      124.01      131.63      2.41 o
  -1  11   3       25.50       23.47      1.72 o
   0  11   3        8.78       10.53      1.05 o
   0 -12   4       52.46       60.44      2.55 o
   1 -12   4        1.40        1.72      0.51 o
   2 -12   4       18.37       20.95      1.50 o
   3 -12   4        2.21        1.61      0.50 o
  -1 -11   4       43.88       47.11      1.67 o
   0 -11   4       31.58       36.82      2.19 o
   1 -11   4        1.80        1.36      0.54 o
   2 -11   4       34.68       29.20      2.22 o
   4 -11   4       15.64       15.46      0.67 o
  -2 -10   4       11.64       10.77      1.25 o
  -1 -10   4       39.50       37.55      2.55 o
   0 -10   4       26.21       32.62      1.74 o
   1 -10   4       24.33       19.20      2.00 o
   2 -10   4       21.10       18.19      1.91 o
   3 -10   4      128.23      128.63      4.64 o
   4 -10   4       52.39       55.04      1.57 o
   5 -10   4        9.69       11.07      0.92 o
  -3  -9   4        3.36        3.45      0.65 o
  -2  -9   4       15.77       14.79      1.71 o
  -1  -9   4        2.55        2.06      1.27 o
   0  -9   4      247.59      240.58      3.76 o
   1  -9   4       17.08        8.65      0.67 o
   2  -9   4        5.34       15.04      6.87 o
   3  -9   4       67.40       65.83      3.53 o
   4  -9   4       51.53       46.41      2.84 o
   5  -9   4        1.04        0.89      0.39 o
  -3  -8   4        1.61        1.82      0.58 o
  -2  -8   4       67.84       72.05      3.02 o
  -1  -8   4      101.02       90.45      2.20 o
   0  -8   4        4.13        6.71      0.68 o
   1  -8   4       57.13       58.50      3.29 o
   2  -8   4       17.39       30.16     10.64 o
   3  -8   4       13.00       11.96      1.15 o
   4  -8   4      466.14      443.19     10.69 o
   5  -8   4       13.72       14.14      1.43 o
  -4  -7   4       59.07       64.30      2.52 o
  -3  -7   4       92.06       93.50      3.57 o
  -2  -7   4       24.37       29.06      1.78 o
  -1  -7   4      397.46      360.90      5.39 o
   0  -7   4      288.14      336.64      5.50 o
   1  -7   4      121.61      128.67      3.34 o
   2  -7   4      122.17      127.09      2.97 o
   3  -7   4      750.03      735.27     11.12 o
   4  -7   4        0.84        0.34      0.21 o
   5  -7   4       34.65       37.17      2.51 o
  -4  -6   4       17.86       18.62      1.62 o
  -3  -6   4      330.99      310.11      4.89 o
  -2  -6   4      313.96      297.21      4.86 o
  -1  -6   4      170.09      154.44      3.12 o
   0  -6   4      247.37      278.02      3.54 o
   1  -6   4      166.95      169.77      2.69 o
   2  -6   4        0.58        0.29      0.35 o
   3  -6   4        4.42        4.29      0.50 o
   4  -6   4       52.84       46.90      2.75 o
   5  -6   4       14.15       13.99      1.12 o
  -5  -5   4       99.13      119.27      3.57 o
  -4  -5   4      103.31      101.80      4.30 o
  -3  -5   4        8.36        8.24      1.02 o
  -2  -5   4        5.02        6.73      0.94 o
  -1  -5   4       38.59       29.20      1.01 o
   0  -5   4       54.92       69.14      1.20 o
   1  -5   4     1410.39     1490.95     24.39 o
   2  -5   4       49.73       51.54      1.60 o
   3  -5   4        4.01        4.95      0.55 o
   4  -5   4       33.18       33.64      1.80 o
   5  -5   4       83.14       82.39      2.28 o
  -5  -4   4       11.55       17.18      1.48 o
  -4  -4   4      157.92      150.54      7.62 o
  -3  -4   4       54.38       53.82      1.61 o
  -2  -4   4        0.15        0.88      0.42 o
  -1  -4   4       41.38       68.13      1.57 o
   0  -4   4      560.77      621.80      5.63 o
   1  -4   4       18.30       14.38      0.63 o
   2  -4   4      163.53      162.00      2.83 o
   3  -4   4       32.06       27.67      1.03 o
   4  -4   4       65.99       57.67      1.69 o
   5  -4   4       40.63       35.89      2.12 o
   6  -4   4        4.35        3.90      0.74 o
  -5  -3   4       86.29       82.77      3.62 o
  -4  -3   4      245.08      229.60      4.17 o
  -3  -3   4       15.98       15.89      0.85 o
  -2  -3   4        2.49        2.82      0.36 o
  -1  -3   4        0.77        0.23      0.14 o
   0  -3   4        8.17       20.87      0.51 o
   1  -3   4       24.57       31.67      1.21 o
   2  -3   4        1.13        0.71      0.32 o
   3  -3   4       13.19       16.62      0.93 o
   4  -3   4       10.86        8.86      0.77 o
   5  -3   4       71.19       67.60      3.74 o
   6  -3   4        5.05        6.08      0.89 o
  -5  -2   4       50.14       47.05      1.96 o
  -4  -2   4      153.90      139.54      3.08 o
  -3  -2   4       62.87       55.51      1.73 o
  -2  -2   4      209.60      253.58      2.63 o
  -1  -2   4      141.56      144.66      3.02 o
   0  -2   4       24.26       17.40      0.38 o
   1  -2   4       29.40       44.65      0.94 o
   2  -2   4       62.84       84.21      2.59 o
   3  -2   4       14.86       19.08      1.14 o
   4  -2   4      100.84       87.07      2.46 o
   5  -2   4      112.20      105.94      4.70 o
   6  -2   4       14.49       14.17      1.25 o
  -6  -1   4        1.20        0.95      0.45 o
  -5  -1   4       27.69       24.94      1.50 o
  -4  -1   4      103.46       99.10      5.00 o
  -3  -1   4       15.41       10.60      0.76 o
  -2  -1   4      228.34      252.46      3.03 o
  -1  -1   4        2.11        1.54      0.20 o
   0  -1   4      337.14      346.68      3.28 o
   1  -1   4      352.02      335.04      3.41 o
   2  -1   4       55.95       53.14      1.83 o
   3  -1   4        0.35        0.61      0.55 o
   4  -1   4      140.90      128.33      2.92 o
   5  -1   4       66.58       68.22      3.65 o
   6  -1   4        1.52        1.54      0.42 o
  -6   0   4       11.22       12.32      1.30 o
  -5   0   4       14.60       17.00      1.30 o
  -4   0   4      204.72      185.43      4.75 o
  -3   0   4      105.04       98.25      2.19 o
  -2   0   4       84.52       82.91      2.25 o
  -1   0   4     2154.50     2316.44     10.73 o
   0   0   4      687.67      837.54      5.25 o
   1   0   4        4.62        2.48      0.19 o
   2   0   4      172.57      174.92      3.45 o
   3   0   4       37.18       35.39      2.01 o
   4   0   4       18.46       16.05      1.00 o
   5   0   4       24.74       23.80      2.01 o
  -6   1   4        1.57        2.60      0.73 o
  -5   1   4      113.40      115.51      5.23 o
  -4   1   4      504.58      458.06     11.47 o
  -3   1   4      146.12      135.13      3.26 o
  -2   1   4       13.38       16.52      1.14 o
  -1   1   4     1420.74     1584.33     17.60 o
   0   1   4      371.78      434.64      3.22 o
   1   1   4        1.09        4.06      0.33 o
   2   1   4     1512.88     1580.48     24.12 o
   3   1   4       10.44        7.46      0.86 o
   4   1   4       10.83        7.45      0.81 o
   5   1   4       23.29       23.42      1.25 o
  -6   2   4        6.83        8.01      1.26 o
  -5   2   4      250.88      251.00     15.69 o
  -4   2   4        0.54       -0.80      0.53 o
  -3   2   4     1387.45     1298.46     15.87 o
  -2   2   4      244.06      228.63      6.08 o
  -1   2   4      175.12      192.52      3.39 o
   0   2   4       99.80       74.85      1.31 o
   1   2   4      708.00      745.44      8.97 o
   2   2   4       30.34       36.68      1.18 o
   3   2   4       33.36       31.27      1.77 o
   4   2   4       18.04       15.58      1.65 o
   5   2   4        1.70        3.44      0.65 o
  -6   3   4       17.87       21.82      1.26 o
  -5   3   4      124.48      126.03      3.70 o
  -3   3   4      471.13      464.30     14.03 o
  -2   3   4      678.69      650.44      6.80 o
  -1   3   4       30.20       40.29      1.71 o
   0   3   4       16.37       28.28      0.78 o
   1   3   4       10.30        9.64      0.62 o
   2   3   4       25.78       25.73      1.23 o
   3   3   4       52.80       50.44      2.25 o
   4   3   4       42.83       37.75      2.46 o
   5   3   4       79.23       77.26      2.61 o
  -6   4   4        5.43        4.88      0.67 o
  -5   4   4       23.02       21.47      1.45 o
  -4   4   4       19.04       17.95      0.80 o
  -3   4   4      272.07      266.40      4.24 o
  -2   4   4       22.73       14.48      0.99 o
  -1   4   4      567.78      601.72     14.03 o
   0   4   4       84.44       91.77      2.57 o
   1   4   4      113.49      103.92      3.88 o
   2   4   4       64.25       58.40      2.45 o
   3   4   4       65.87       62.63      3.58 o
   4   4   4        0.22        0.42      0.29 o
  -6   5   4       42.59       57.73      2.93 o
  -5   5   4       15.32       11.31      1.02 o
  -4   5   4        3.96        3.96      0.35 o
  -3   5   4       98.93       94.63      5.82 o
  -2   5   4      170.35      188.74      4.22 o
  -1   5   4        0.29        0.44      0.24 o
   0   5   4        2.27        1.52      0.37 o
   1   5   4        7.06        5.75      0.64 o
   2   5   4       52.26       46.84      1.82 o
   3   5   4       11.01       12.98      1.58 o
   4   5   4       17.12       16.39      0.94 o
  -6   6   4       12.55       18.34      1.50 o
  -5   6   4        2.05        1.53      0.38 o
  -4   6   4        2.64        4.74      0.42 o
  -3   6   4       61.76       48.62      1.82 o
  -2   6   4        7.30        5.86      1.02 o
  -1   6   4       15.24       14.79      1.18 o
   0   6   4       24.44       22.50      1.17 o
   1   6   4      101.82       84.02      2.07 o
   2   6   4       35.19       28.58      2.43 o
   3   6   4       69.65       72.07      3.30 o
   4   6   4       17.35       18.69      1.08 o
  -6   7   4       10.62       14.59      1.10 o
  -5   7   4       26.59       22.55      1.29 o
  -4   7   4      100.82       80.40      2.21 o
  -3   7   4       36.42       31.99      1.54 o
  -2   7   4       93.42       87.43      2.11 o
  -1   7   4        0.44        0.06      0.34 o
   0   7   4       77.67       68.45      1.65 o
   1   7   4        2.73        4.19      0.53 o
   2   7   4      100.43       94.52      4.32 o
   3   7   4       33.38       37.56      1.39 o
  -5   8   4        4.60        2.81      0.43 o
  -4   8   4        0.21        0.00      0.23 o
  -3   8   4       79.17       72.01      3.77 o
  -2   8   4      168.31      156.57      2.68 o
  -1   8   4      307.60      299.08      7.43 o
   0   8   4      117.98      111.55      4.79 o
   1   8   4       29.17       26.15      1.49 o
   2   8   4       32.37       30.48      2.13 o
  -5   9   4        2.09        1.20      0.38 o
  -4   9   4        0.93        1.00      0.28 o
  -3   9   4       47.19       45.28      2.82 o
  -2   9   4      391.36      384.78      6.74 o
  -1   9   4       23.24       21.39      2.05 o
   0   9   4        6.08        8.21      1.20 o
   1   9   4       17.33       16.77      1.05 o
   2   9   4       19.33       17.47      1.28 o
  -4  10   4        0.63        0.46      0.23 o
  -3  10   4       27.41       26.26      1.92 o
  -2  10   4       20.83       19.66      0.99 o
  -1  10   4       96.35       99.56      4.09 o
   0  10   4       45.98       53.51      2.70 o
   1  10   4        6.20        5.11      0.62 o
  -3  11   4       46.32       50.89      2.19 o
  -2  11   4       64.96       66.88      1.82 o
  -1  11   4       96.22      112.23      2.60 o
   0  11   4        8.16        9.95      0.91 o
   0 -12   5        8.45        9.18      0.92 o
   1 -12   5       81.41       91.09      3.22 o
   2 -12   5        6.28        5.43      0.78 o
   3 -12   5       32.05       47.85      2.08 o
  -1 -11   5       15.43       17.13      0.98 o
   0 -11   5        6.73        5.33      0.85 o
   1 -11   5       23.72       22.06      1.96 o
   2 -11   5       73.97       87.07      3.92 o
   4 -11   5        9.39        8.30      0.65 o
  -2 -10   5        3.14        4.09      0.99 o
  -1 -10   5        6.12        7.08      1.11 o
   0 -10   5        2.11        0.58      0.31 o
   1 -10   5       53.91       43.10      2.97 o
   2 -10   5       44.36       54.90      3.31 o
   3 -10   5       11.72       12.70      0.97 o
   4 -10   5       15.37       13.04      0.91 o
  -3  -9   5        6.83        7.31      0.88 o
  -2  -9   5        0.59        1.26      0.71 o
  -1  -9   5        1.21        2.09      0.59 o
   0  -9   5       90.76       77.55      2.86 o
   1  -9   5       37.97       36.74      1.57 o
   2  -9   5       21.99       31.46      2.59 o
   3  -9   5        1.98        1.45      0.40 o
   4  -9   5        3.58        3.52      0.83 o
   5  -9   5       19.24       22.81      1.50 o
  -3  -8   5       46.00       47.38      2.63 o
  -2  -8   5        6.22        5.05      0.96 o
  -1  -8   5       35.97       26.75      1.04 o
   0  -8   5       69.17       65.70      2.11 o
   1  -8   5       80.05       81.77      2.33 o
   2  -8   5      165.10      254.19      6.02 o
   3  -8   5      218.57      208.03      6.88 o
   4  -8   5      134.61      122.76      4.93 o
   5  -8   5       33.09       35.23      2.16 o
  -4  -7   5       23.96       24.42      1.46 o
  -3  -7   5       23.62       23.51      1.45 o
  -2  -7   5      208.46      205.66      3.09 o
  -1  -7   5       11.73       10.69      0.86 o
   0  -7   5       21.64       17.77      1.00 o
   1  -7   5      262.11      271.34      4.56 o
   2  -7   5      894.53      915.36     10.36 o
   3  -7   5        6.61        5.69      0.60 o
   4  -7   5        8.42        7.88      1.25 o
   5  -7   5       15.49       18.80      1.75 o
  -4  -6   5       48.38       55.12      2.77 o
  -3  -6   5      281.52      273.36      4.52 o
  -2  -6   5      411.28      407.30      4.63 o
  -1  -6   5       15.34        9.59      0.78 o
   0  -6   5       32.99       41.40      1.25 o
   1  -6   5      142.34      135.19      2.44 o
   2  -6   5      525.49      566.28      9.39 o
   3  -6   5      299.92      286.92      5.81 o
   4  -6   5       90.90       80.13      3.48 o
   5  -6   5       69.23       80.41      3.93 o
  -5  -5   5        0.07       -0.16      0.32 o
  -4  -5   5       52.82       49.52      2.10 o
  -3  -5   5      336.96      326.33      9.38 o
  -2  -5   5       12.88       13.78      0.82 o
  -1  -5   5      532.85      557.02      5.74 o
   0  -5   5      303.31      382.89      3.49 o
   1  -5   5       27.27       18.05      0.80 o
   2  -5   5      346.89      362.01      6.12 o
   3  -5   5      412.60      375.46     19.83 o
   4  -5   5      104.17       95.49      3.19 o
   5  -5   5       40.72       45.07      2.03 o
  -5  -4   5       43.92       44.80      2.34 o
  -4  -4   5        1.74        1.08      0.52 o
  -3  -4   5      172.26      155.66      3.11 o
  -2  -4   5      216.79      191.50      2.90 o
  -1  -4   5      326.14      344.28      6.67 o
   0  -4   5      286.73      344.16      3.02 o
   1  -4   5        3.56        1.87      0.36 o
   2  -4   5       28.50       33.36      2.03 o
   3  -4   5      286.14      289.98      6.62 o
   4  -4   5      111.60      112.61      2.51 o
   5  -4   5        2.03        3.31      0.90 o
  -5  -3   5      237.03      224.08      6.33 o
  -4  -3   5        5.97        4.85      0.73 o
  -3  -3   5        3.20        3.81      0.45 o
  -2  -3   5      131.70      125.03      1.98 o
  -1  -3   5       71.15       65.71      1.32 o
   0  -3   5       75.18       86.00      1.88 o
   1  -3   5       81.10      102.16      4.11 o
   2  -3   5       71.56       66.14      2.26 o
   3  -3   5      126.97      123.78      3.44 o
   4  -3   5      104.55      102.90      2.42 o
   5  -3   5        0.27        0.12      0.58 o
   6  -3   5       34.15       44.40      1.98 o
  -5  -2   5       23.18       23.17      1.37 o
  -4  -2   5       33.12       23.67      1.23 o
  -3  -2   5       12.44       13.09      0.78 o
  -2  -2   5       83.71       89.68      1.57 o
  -1  -2   5        1.50        0.74      0.19 o
   0  -2   5        0.14        0.43      0.16 o
   1  -2   5        8.61        9.64      0.90 o
   2  -2   5       83.41       70.52      2.30 o
   3  -2   5      140.43      135.58      5.64 o
   4  -2   5      188.23      185.76      4.90 o
   5  -2   5       40.61       37.34      2.70 o
  -6  -1   5        2.02        2.60      0.55 o
  -5  -1   5        6.65        7.15      0.85 o
  -4  -1   5        1.45        0.82      0.42 o
  -3  -1   5       26.62       27.27      1.04 o
  -2  -1   5       17.36       29.95      0.92 o
  -1  -1   5      317.11      349.97      6.48 o
   0  -1   5      356.25      448.13      3.56 o
   1  -1   5        0.81        0.96      0.28 o
   2  -1   5       60.04       57.84      2.04 o
   3  -1   5      324.41      317.19      9.07 o
   4  -1   5        1.32        0.66      0.29 o
   5  -1   5       12.61       12.73      1.58 o
  -6   0   5       28.15       36.06      2.16 o
  -5   0   5        5.52        6.92      1.21 o
  -4   0   5        2.50        1.77      0.67 o
  -3   0   5       26.21       18.74      0.98 o
  -2   0   5     1132.54     1264.17      9.95 o
  -1   0   5       30.66       44.12      0.96 o
   0   0   5       39.58       54.72      0.72 o
   1   0   5      158.67      152.50      2.91 o
   2   0   5       72.29       82.15      2.20 o
   3   0   5      339.21      339.13      9.50 o
   4   0   5      173.05      170.60      4.18 o
   5   0   5       18.43       16.49      1.05 o
  -6   1   5       40.91       52.12      2.95 o
  -5   1   5       97.88      101.61      5.03 o
  -4   1   5      105.36      100.28      5.07 o
  -3   1   5       57.64       56.45      1.51 o
  -2   1   5      920.69     1026.47     16.71 o
  -1   1   5     1364.31     1439.34     14.30 o
   0   1   5       20.26       16.60      0.46 o
   1   1   5      991.57     1092.87     53.80 o
   2   1   5     1278.18     1521.39     17.77 o
   3   1   5       72.54       63.74      3.79 o
   4   1   5      135.69      137.51      6.02 o
   5   1   5       11.96       11.19      0.82 o
  -6   2   5       57.33       62.66      3.36 o
  -5   2   5        0.65        0.98      0.41 o
  -4   2   5      640.12      651.17      9.84 o
  -3   2   5      130.60      128.28      2.93 o
  -2   2   5      706.47      733.01      9.36 o
  -1   2   5     1325.64     1377.74     12.34 o
   0   2   5      607.55      758.60      5.88 o
   1   2   5      486.45      531.04     10.17 o
   2   2   5        4.20        4.53      0.58 o
   3   2   5      113.33      100.73      2.03 o
   4   2   5       75.16       76.76      3.20 o
   5   2   5       88.59       84.70      2.83 o
  -6   3   5       23.24       28.23      1.36 o
  -5   3   5      288.28      308.16     10.83 o
  -4   3   5      128.93      119.20      2.39 o
  -3   3   5        0.37        1.37      0.32 o
  -2   3   5      203.06      211.46      4.25 o
  -1   3   5       15.20       13.18      0.75 o
   0   3   5      810.51      882.83     10.88 o
   1   3   5       65.70       75.74      2.04 o
   2   3   5        3.44        1.92      0.50 o
   3   3   5       69.41       63.43      2.05 o
   4   3   5      394.54      378.12      8.73 o
  -6   4   5        2.95        3.01      0.64 o
  -5   4   5       69.80       76.61      2.81 o
  -4   4   5      119.75      110.57      2.80 o
  -3   4   5       74.58       66.57      2.81 o
  -2   4   5       43.54       51.35      1.98 o
  -1   4   5      631.89      676.54      7.51 o
   0   4   5      286.00      302.83      5.13 o
   1   4   5      168.47      173.52      4.25 o
   2   4   5       11.99       12.42      1.16 o
   3   4   5       60.69       59.97      2.36 o
   4   4   5      100.59      108.57      2.66 o
  -6   5   5        5.67        7.72      1.04 o
  -5   5   5       77.76       89.66      4.45 o
  -4   5   5      136.95      132.99      2.62 o
  -3   5   5       82.55       77.67      6.54 o
  -2   5   5       31.21       31.08      1.37 o
  -1   5   5      116.90      111.45      2.58 o
   0   5   5       35.39       34.44      1.40 o
   1   5   5       52.38       52.78      1.88 o
   2   5   5        1.49        3.59      0.51 o
   3   5   5       16.30       15.92      1.13 o
   4   5   5       61.07       67.35      2.08 o
  -6   6   5       14.22       22.52      1.53 o
  -5   6   5       15.67       16.84      1.16 o
  -4   6   5       42.57       36.94      1.47 o
  -3   6   5       23.96       20.78      1.22 o
  -2   6   5       23.64       18.32      1.12 o
  -1   6   5      137.57      125.95      2.89 o
   0   6   5      104.65      108.02      2.36 o
   1   6   5        6.62        3.65      0.65 o
   2   6   5       31.30       31.18      2.50 o
   3   6   5        2.88        2.92      0.70 o
  -5   7   5       27.57       27.63      1.34 o
  -4   7   5       13.73       12.87      0.84 o
  -3   7   5       14.05       12.37      0.69 o
  -2   7   5        8.94        6.54      0.47 o
  -1   7   5      155.66      139.43      3.44 o
   0   7   5       82.03       82.78      2.70 o
   1   7   5       41.67       39.76      1.89 o
   2   7   5        8.21        8.81      1.26 o
   3   7   5       21.96       18.42      1.37 o
  -5   8   5        8.07        8.60      0.86 o
  -4   8   5        1.87        3.25      0.66 o
  -3   8   5      164.48      153.98      5.21 o
  -2   8   5        0.11        0.12      0.23 o
  -1   8   5      131.25      122.04      7.03 o
   0   8   5       82.65       90.35      4.19 o
   1   8   5       18.99       19.89      1.21 o
   2   8   5        9.39        9.83      1.11 o
  -4   9   5       70.07       69.18      3.07 o
  -3   9   5        2.09        2.61      0.48 o
  -2   9   5       33.67       28.75      1.29 o
  -1   9   5       57.75       51.00      3.05 o
   0   9   5       14.78       15.22      1.54 o
   1   9   5      141.29      142.72      2.96 o
  -4  10   5       56.61       61.44      2.39 o
  -3  10   5       30.58       28.60      1.26 o
  -2  10   5        0.72        0.33      0.44 o
  -1  10   5        1.10        0.65      0.32 o
   0  10   5      317.77      382.29      8.02 o
  -2  11   5        2.58        2.43      0.47 o
  -1  11   5       47.53       53.92      2.16 o
   0 -12   6        8.72        9.21      0.88 o
   1 -12   6       31.88       31.83      1.69 o
   2 -12   6       15.18       15.56      0.89 o
   3 -12   6       78.22       92.06      2.76 o
  -1 -11   6       33.63       40.29      2.09 o
   0 -11   6        2.77        1.38      0.36 o
   1 -11   6        0.39        0.35      0.46 o
   2 -11   6       35.78       40.44      2.52 o
   3 -11   6       33.07       38.78      1.99 o
  -2 -10   6       28.31       32.63      1.98 o
  -1 -10   6        0.64        0.96      0.51 o
   0 -10   6        1.62        1.12      0.39 o
   1 -10   6       26.59       19.88      1.98 o
   2 -10   6       81.27       82.48      4.05 o
   3 -10   6       77.76       79.63      2.42 o
   4 -10   6        0.08        0.26      0.30 o
  -3  -9   6       50.98       50.85      2.15 o
  -2  -9   6      138.18      150.08      3.64 o
  -1  -9   6       20.07       19.56      1.35 o
   0  -9   6        2.69        2.69      0.63 o
   1  -9   6      164.18      134.02      5.51 o
   2  -9   6       88.42       93.02      4.47 o
   3  -9   6      140.34      144.80      3.73 o
   4  -9   6       19.35       16.72      1.56 o
   5  -9   6       19.82       21.78      1.31 o
  -3  -8   6      108.82      106.47      3.92 o
  -2  -8   6      181.40      178.76      5.46 o
  -1  -8   6      117.37      107.46      1.93 o
   0  -8   6       28.70       23.30      1.27 o
   1  -8   6       10.80        9.48      0.84 o
   2  -8   6      293.73      290.21      6.55 o
   3  -8   6      351.61      352.30      6.55 o
   4  -8   6       61.25       53.67      3.07 o
   5  -8   6       43.91       48.78      2.38 o
  -4  -7   6        3.18        2.98      0.53 o
  -3  -7   6      123.09      120.09      5.33 o
  -2  -7   6      167.64      157.37      4.27 o
  -1  -7   6      385.77      376.75      4.91 o
   0  -7   6       31.66       39.95      1.98 o
   1  -7   6       39.70       32.86      1.26 o
   2  -7   6      143.65      141.78      2.82 o
   3  -7   6      422.79      426.38      5.52 o
   4  -7   6        0.41        0.65      0.42 o
   5  -7   6       83.39       83.36      3.55 o
  -4  -6   6       14.71       14.93      1.42 o
  -3  -6   6       18.53       14.23      1.30 o
  -2  -6   6     1461.66     1385.73     12.26 o
  -1  -6   6        1.32        1.25      0.33 o
   0  -6   6      290.72      316.29      4.77 o
   1  -6   6        0.73        2.08      0.36 o
   2  -6   6       92.92       87.54      2.51 o
   3  -6   6       16.49       14.02      0.90 o
   4  -6   6      580.23      525.71     12.27 o
   5  -6   6        6.03        6.81      1.15 o
  -5  -5   6      156.79      178.72      4.25 o
  -4  -5   6      123.73      118.60      3.28 o
  -3  -5   6      137.01      129.19      2.71 o
  -2  -5   6       27.71       28.54      3.18 o
  -1  -5   6      799.38      765.98      7.42 o
   0  -5   6      150.71      169.10      2.12 o
   1  -5   6       53.24       60.09      1.55 o
   2  -5   6      328.36      337.26      6.08 o
   3  -5   6      130.07      118.91      3.57 o
   4  -5   6      128.61      127.82      3.71 o
   5  -5   6       17.62       17.75      1.72 o
  -5  -4   6       73.27       82.07      3.13 o
  -4  -4   6      334.85      327.54      8.97 o
  -3  -4   6        0.59        0.27      0.25 o
  -2  -4   6      251.47      261.54      9.23 o
  -1  -4   6      378.66      398.55      5.99 o
   0  -4   6      388.18      468.70      4.71 o
   1  -4   6      397.00      400.45      8.07 o
   2  -4   6        1.04        0.72      0.42 o
   3  -4   6      213.31      207.30      3.98 o
   4  -4   6      133.16      138.37      7.63 o
   5  -4   6       11.49       11.73      1.54 o
  -5  -3   6      211.32      201.93      5.81 o
  -4  -3   6       15.73       17.20      1.24 o
  -3  -3   6       27.53       22.00      1.27 o
  -2  -3   6       78.36       79.04      1.85 o
  -1  -3   6      504.98      515.63     10.69 o
   0  -3   6       98.85      107.99      2.23 o
   1  -3   6      195.39      209.97      8.39 o
   2  -3   6       19.26       16.56      1.27 o
   3  -3   6      152.00      159.23      4.25 o
   4  -3   6      104.04      110.64      4.65 o
   5  -3   6       59.72       61.02      3.38 o
  -5  -2   6       26.84       31.39      2.25 o
  -4  -2   6       52.81       46.86      2.73 o
  -3  -2   6       13.99       11.72      0.93 o
  -2  -2   6      159.92      162.88      2.90 o
  -1  -2   6      428.83      399.87      5.51 o
   0  -2   6      142.81      164.96      3.89 o
   1  -2   6       39.29       33.70      2.56 o
   2  -2   6       10.36       10.92      1.05 o
   3  -2   6       62.91       58.34      2.49 o
   4  -2   6      389.29      395.73      6.92 o
   5  -2   6        6.84        6.67      1.18 o
  -6  -1   6       15.85       19.75      1.23 o
  -5  -1   6       96.36      103.78      4.46 o
  -4  -1   6       53.31       42.13      1.62 o
  -3  -1   6        3.39        4.54      0.48 o
  -2  -1   6       58.68       46.88      1.42 o
  -1  -1   6     1806.53     2005.21     13.50 o
   0  -1   6      423.98      494.14      7.30 o
   1  -1   6        1.90        1.91      0.51 o
   2  -1   6      101.53      100.95      5.02 o
   3  -1   6      217.58      228.39      8.26 o
   4  -1   6       24.90       22.22      1.44 o
   5  -1   6       36.15       38.06      2.48 o
  -6   0   6       34.52       42.77      2.24 o
  -5   0   6      148.22      170.70      6.40 o
  -4   0   6      223.02      202.48      4.53 o
  -3   0   6        4.98        7.56      0.79 o
  -2   0   6      445.25      503.46      7.34 o
  -1   0   6     1590.23     1799.49     17.34 o
   0   0   6      349.11      400.59      4.79 o
   1   0   6       56.43       61.11     19.94 o
   2   0   6        9.93       11.70      0.84 o
   3   0   6      102.45      100.18      2.69 o
   4   0   6       58.10       58.57      2.36 o
   5   0   6       55.21       55.62      3.08 o
  -6   1   6      125.32      177.49      5.52 o
  -5   1   6      148.14      159.82      6.55 o
  -4   1   6      118.02      116.14      3.58 o
  -3   1   6      220.27      214.00      3.34 o
  -2   1   6       42.61       47.59      1.49 o
  -1   1   6      259.48      272.85      4.67 o
   0   1   6      439.35      489.76      4.62 o
   1   1   6      869.16      951.36     11.95 o
   2   1   6      252.49      268.49      8.79 o
   3   1   6      213.36      197.98      4.52 o
   4   1   6       77.97       79.30      6.01 o
   5   1   6       89.83       92.93      3.71 o
  -6   2   6       17.52       21.13      1.84 o
  -5   2   6       24.42       28.10      1.69 o
  -4   2   6      327.09      330.71      7.94 o
  -3   2   6      616.06      603.47      7.49 o
  -2   2   6      116.66      107.86      4.13 o
  -1   2   6      543.51      550.08      8.83 o
   0   2   6      963.53     1123.50      9.38 o
   1   2   6      161.21      160.82      3.66 o
   2   2   6       96.61       95.88      3.05 o
   3   2   6        9.04        6.11      0.58 o
   4   2   6       91.41       92.61      6.52 o
  -6   3   6       23.38       27.13      1.22 o
  -5   3   6       78.34       91.95      3.98 o
  -4   3   6      699.61      678.86      8.35 o
  -3   3   6        0.31        0.21      0.50 o
  -2   3   6        0.06        0.65      0.75 o
  -1   3   6      272.60      277.93      4.70 o
   0   3   6      741.01      822.24     18.16 o
   1   3   6      132.74      118.89      2.65 o
   2   3   6       82.28       89.45      2.10 o
   3   3   6       27.25       19.13      1.37 o
   4   3   6      158.69      159.16      4.81 o
  -6   4   6        5.09        3.89      0.46 o
  -5   4   6       86.75       94.08      3.33 o
  -4   4   6       50.79       51.62      1.91 o
  -3   4   6      317.69      293.10      7.77 o
  -2   4   6       55.89       52.46      2.36 o
  -1   4   6      197.59      189.42      4.40 o
   0   4   6     1024.87     1132.92     14.06 o
   1   4   6       69.60       61.51      1.98 o
   2   4   6       14.01       19.61      0.98 o
   3   4   6        3.14        1.28      0.38 o
   4   4   6       31.98       31.95      1.75 o
  -6   5   6       39.57       50.42      2.34 o
  -5   5   6       84.08      107.49      4.86 o
  -4   5   6      151.75      142.31      5.75 o
  -3   5   6      228.79      208.45      3.01 o
  -2   5   6      106.03       90.13      2.44 o
  -1   5   6      263.25      268.94      4.45 o
   0   5   6      387.38      362.48      7.68 o
   1   5   6      301.62      295.60      4.85 o
   2   5   6       48.57       51.18      2.11 o
   3   5   6        0.09        0.38      0.35 o
  -5   6   6       17.46       18.96      1.74 o
  -4   6   6      123.80      120.04      3.70 o
  -3   6   6      197.70      177.04      2.90 o
  -2   6   6      153.43      131.00      3.18 o
  -1   6   6        2.82        2.01      0.42 o
   0   6   6      285.59      273.36      3.62 o
   1   6   6      198.40      187.73      6.42 o
   2   6   6       12.74       12.71      1.57 o
   3   6   6        6.94        5.86      0.54 o
  -5   7   6       22.69       25.17      1.71 o
  -4   7   6       92.32       84.78      2.65 o
  -3   7   6       33.84       30.77      1.34 o
  -2   7   6      128.46      113.00      2.04 o
  -1   7   6        0.56        0.36      0.18 o
   0   7   6       65.29       66.86      2.52 o
   1   7   6       65.65       58.40      2.28 o
   2   7   6      101.11       91.37      3.74 o
  -5   8   6       43.73       43.78      1.79 o
  -4   8   6        0.42        0.74      0.32 o
  -3   8   6      236.29      226.02      4.83 o
  -2   8   6        5.21        3.85      0.63 o
  -1   8   6        5.62        4.82      0.67 o
   0   8   6       92.69      100.31      3.04 o
   1   8   6       71.67       72.36      3.99 o
   2   8   6        3.67        3.74      0.63 o
  -4   9   6       90.96       91.46      3.29 o
  -3   9   6       78.30       80.73      2.43 o
  -2   9   6       45.04       40.40      2.02 o
  -1   9   6       55.32       49.54      2.88 o
   0   9   6       19.14       17.51      1.54 o
   1   9   6      240.17      244.07      5.14 o
  -3  10   6       63.02       72.85      2.72 o
  -2  10   6       21.98       22.47      1.08 o
  -1  10   6       82.59       86.05      3.24 o
   0  10   6      257.91      322.08      6.31 o
   2 -12   7        0.20        1.23      0.94 o
  -1 -11   7       91.16      108.48      3.38 o
   0 -11   7        0.58        1.44      0.34 o
   1 -11   7        0.09       -0.09      0.59 o
   2 -11   7        0.14        1.31      0.60 o
   3 -11   7       42.91       47.08      2.07 o
  -2 -10   7       61.84       68.58      2.76 o
  -1 -10   7       43.94       37.69      2.39 o
   0 -10   7        9.61       11.45      1.00 o
   1 -10   7        4.56        4.28      0.93 o
   2 -10   7        0.41        0.09      0.59 o
   3 -10   7       20.87       19.76      1.62 o
   4 -10   7       20.73       21.78      0.93 o
  -2  -9   7       36.68       34.14      1.60 o
  -1  -9   7       60.95       55.06      3.30 o
   0  -9   7       37.89       34.96      2.66 o
   1  -9   7       13.57        6.91      1.22 o
   2  -9   7       22.51       21.67      2.25 o
   3  -9   7        3.55        3.23      0.53 o
   4  -9   7       31.48       29.42      1.94 o
  -3  -8   7        0.07        0.25      0.29 o
  -2  -8   7       68.57       66.98      2.58 o
  -1  -8   7       74.79       69.07      3.68 o
   0  -8   7        1.56        1.13      0.39 o
   1  -8   7       37.41       31.64      1.47 o
   2  -8   7        7.66        7.89      1.49 o
   3  -8   7        5.18        4.55      0.68 o
   4  -8   7      144.66      132.16      4.77 o
   5  -8   7        5.44        5.70      0.74 o
  -3  -7   7        9.60        9.62      0.89 o
  -2  -7   7        9.84       12.59      1.30 o
  -1  -7   7      389.13      353.46      4.77 o
   0  -7   7       49.65       50.85      1.85 o
   1  -7   7        0.70        0.27      0.23 o
   2  -7   7       27.27       25.16      1.02 o
   3  -7   7      166.76      164.49      4.18 o
   4  -7   7       68.50       66.80      3.50 o
   5  -7   7      134.02      148.41      4.51 o
  -4  -6   7      126.41      137.66      4.27 o
  -3  -6   7      104.11       97.58      3.09 o
  -2  -6   7      360.44      365.52      4.96 o
  -1  -6   7       48.31       42.72      1.44 o
   0  -6   7       50.54       49.86      1.76 o
   1  -6   7       12.91       11.95      0.77 o
   2  -6   7       39.84       34.58      2.17 o
   3  -6   7        2.57        1.25      0.26 o
   4  -6   7      128.26      121.10      5.06 o
   5  -6   7       72.95       85.69      3.63 o
  -4  -5   7       51.01       47.92      1.96 o
  -3  -5   7       15.46       10.80      1.53 o
  -2  -5   7        1.30        4.52      1.98 o
  -1  -5   7       57.13       52.43      1.53 o
   0  -5   7      516.87      555.83     10.01 o
   1  -5   7      303.81      320.01      4.19 o
   2  -5   7        6.68        7.70      1.26 o
   3  -5   7       16.26       15.39      0.93 o
   4  -5   7      101.70      106.64      3.35 o
   5  -5   7       63.11       75.77      3.54 o
  -5  -4   7       14.86       20.90      1.43 o
  -4  -4   7      118.59      114.58      4.81 o
  -3  -4   7       46.39       43.56      1.38 o
  -2  -4   7       11.97       13.55      0.73 o
  -1  -4   7      296.01      272.65      3.68 o
   0  -4   7      575.46      608.36      6.01 o
   1  -4   7       10.13        8.58      0.62 o
   2  -4   7      153.88      139.81     18.71 o
   3  -4   7       20.89       17.21      0.86 o
   4  -4   7       57.29       59.28      2.84 o
   5  -4   7       45.77       47.34      2.63 o
  -5  -3   7       79.89       79.88      3.28 o
  -4  -3   7      104.21      108.29     13.69 o
  -3  -3   7        7.17        6.17      0.54 o
  -2  -3   7       38.12       36.58      1.30 o
  -1  -3   7      107.06      107.04      1.97 o
   0  -3   7      101.62      107.67      2.27 o
   1  -3   7       32.83       30.28      2.39 o
   2  -3   7      106.61       98.20      8.95 o
   3  -3   7        6.36        5.24      0.50 o
   4  -3   7        1.77        1.53      0.58 o
   5  -3   7       25.70       25.56      1.99 o
  -5  -2   7       50.83       51.79      2.67 o
  -4  -2   7       26.19       27.04      2.21 o
  -3  -2   7      123.74      100.19      2.84 o
  -2  -2   7        0.69        1.28      0.25 o
  -1  -2   7       16.23       14.88      0.72 o
   0  -2   7       87.52       94.43      2.02 o
   1  -2   7       20.37       15.55      1.47 o
   2  -2   7        0.74        0.05      0.41 o
   3  -2   7       33.20       29.81      1.93 o
   4  -2   7        0.64        0.71      0.32 o
   5  -2   7        2.51        2.00      0.63 o
  -5  -1   7       11.04       10.61      1.36 o
  -4  -1   7       66.84       52.29      2.23 o
  -3  -1   7      144.07      147.88      3.79 o
  -2  -1   7       89.60       93.88      2.17 o
  -1  -1   7       16.74       19.75      0.68 o
   0  -1   7      216.22      266.17      2.69 o
   1  -1   7       11.72        9.32      0.84 o
   2  -1   7        3.58        2.71      0.66 o
   3  -1   7       10.61       11.71      1.14 o
   4  -1   7        1.69        1.50      0.50 o
   5  -1   7        7.40        4.87      0.87 o
  -6   0   7        0.55        1.00      0.41 o
  -5   0   7       32.28       41.31      2.99 o
  -4   0   7       40.35       30.05      1.44 o
  -3   0   7       85.95       79.57      2.71 o
  -2   0   7      142.72      159.00      4.25 o
  -1   0   7      408.60      447.02      4.77 o
   0   0   7       39.76       47.25      1.48 o
   1   0   7       36.69       29.06      7.73 o
   2   0   7        0.65        0.34      0.36 o
   3   0   7       36.46       31.14      1.75 o
   4   0   7        8.77        6.50      0.80 o
   5   0   7       51.27       45.24      2.50 o
  -6   1   7       55.45       75.14      3.11 o
  -5   1   7       18.66       20.82      2.26 o
  -4   1   7       11.17        9.42      0.75 o
  -3   1   7        1.20        0.60      0.29 o
  -2   1   7       10.35       10.04      0.74 o
  -1   1   7       23.32       21.39      0.84 o
   0   1   7      326.60      376.23      4.88 o
   1   1   7      138.64      118.61     18.16 o
   2   1   7      173.98      172.58      4.14 o
   3   1   7      257.34      226.44      4.09 o
   4   1   7        0.97        0.19      0.38 o
  -6   2   7        0.09       -0.28      0.48 o
  -5   2   7       41.50       43.99      2.08 o
  -4   2   7        5.62        4.10      0.60 o
  -3   2   7      498.38      499.77      7.97 o
  -2   2   7       21.73       21.55      1.10 o
  -1   2   7       50.16       62.19      1.60 o
   0   2   7      390.54      468.26      7.16 o
   1   2   7      599.24      564.86     50.43 o
   2   2   7      154.28      150.29      2.46 o
   3   2   7      171.83      170.62      3.55 o
   4   2   7        0.45       -0.33      0.45 o
  -6   3   7        2.78        3.10      0.61 o
  -5   3   7        0.06        0.74      0.39 o
  -4   3   7      717.58      630.35     14.82 o
  -3   3   7        2.94        3.05      0.48 o
  -2   3   7      164.76      156.40      5.79 o
  -1   3   7        2.68        1.18      0.27 o
   0   3   7      153.26      173.92      5.00 o
   1   3   7      373.31      326.26      5.14 o
   2   3   7      309.40      288.29      4.77 o
   3   3   7       25.31       23.48      1.45 o
   4   3   7        0.14       -0.15      0.31 o
  -5   4   7       14.86       14.43      1.13 o
  -4   4   7       37.45       37.84      3.07 o
  -3   4   7      187.05      172.80      2.82 o
  -2   4   7      185.58      167.02      4.24 o
  -1   4   7      420.38      411.35      5.77 o
   0   4   7      375.78      409.87      8.54 o
   1   4   7      195.56      173.28      4.38 o
   2   4   7      155.26      146.48      4.28 o
   3   4   7       28.54       25.87      1.39 o
   4   4   7        0.43       -0.15      0.28 o
  -5   5   7       23.77       33.48      2.48 o
  -4   5   7       40.46       41.06      1.97 o
  -3   5   7      114.37      109.61      2.04 o
  -2   5   7      228.16      221.72      3.18 o
  -1   5   7       66.09       53.86      1.47 o
   0   5   7      111.57      120.35      2.64 o
   1   5   7       12.74        9.00      0.79 o
   2   5   7       56.04       54.21      2.09 o
   3   5   7       11.35       10.21      0.75 o
  -5   6   7        3.32        2.73      0.67 o
  -4   6   7        2.09        2.88      0.52 o
  -3   6   7        5.25        5.86      0.63 o
  -2   6   7       36.71       28.81      0.99 o
  -1   6   7       70.72       65.74      1.65 o
   0   6   7       51.73       52.84      2.29 o
   1   6   7        1.05        0.73      0.47 o
   2   6   7        3.22        3.30      0.80 o
   3   6   7       39.69       37.06      1.77 o
  -5   7   7        1.10        0.90      0.32 o
  -4   7   7       15.04       13.51      1.23 o
  -3   7   7        1.28        2.23      0.54 o
  -2   7   7       33.91       29.76      1.38 o
  -1   7   7       10.62       11.85      0.85 o
   0   7   7        0.48        0.21      0.42 o
   1   7   7        0.73        0.05      0.33 o
   2   7   7      117.53      122.82      2.74 o
  -4   8   7        0.45        0.10      0.30 o
  -3   8   7       29.40       28.44      1.51 o
  -2   8   7       48.06       47.05      2.02 o
  -1   8   7        0.85        1.28      0.54 o
   0   8   7       17.13       18.69      1.14 o
   1   8   7       22.14       23.81      1.09 o
  -4   9   7        8.51        8.50      0.85 o
  -3   9   7       43.72       44.32      2.29 o
  -2   9   7        0.35        0.03      0.31 o
  -1   9   7        8.77        6.99      1.00 o
   0   9   7       29.88       35.04      1.85 o
  -2  10   7       11.37       11.72      1.01 o
  -1  10   7       92.34      104.50      3.10 o
  -1 -11   8        5.79        5.54      0.67 o
   0 -11   8       57.61       68.70      1.91 o
   1 -11   8       25.63       27.76      1.92 o
   2 -11   8       97.61      107.85      3.81 o
  -2 -10   8       28.18       30.62      1.61 o
  -1 -10   8        0.46        1.52      0.51 o
   0 -10   8        4.27        4.33      0.63 o
   1 -10   8       41.31       37.47      2.58 o
   2 -10   8       16.13       24.74      2.04 o
   3 -10   8       13.67       15.00      1.33 o
  -2  -9   8       28.30       26.57      1.31 o
  -1  -9   8        3.51        3.37      0.85 o
   0  -9   8        9.04        6.15      1.20 o
   1  -9   8        1.43        1.25      0.65 o
   2  -9   8        2.63        5.57      1.27 o
   3  -9   8        5.78        5.52      0.75 o
   4  -9   8        2.68        1.71      0.51 o
  -3  -8   8       24.16       23.80      1.64 o
  -2  -8   8       15.23       13.23      1.10 o
  -1  -8   8        0.11       -0.08      0.33 o
   0  -8   8       23.09       22.22      2.17 o
   1  -8   8       17.65       16.60      1.87 o
   2  -8   8       89.07       88.90      4.61 o
   3  -8   8        0.95        0.72      0.32 o
   4  -8   8       25.53       24.73      1.83 o
  -3  -7   8      127.01      130.46      5.62 o
  -2  -7   8       98.38       87.02      3.06 o
  -1  -7   8       14.24       12.51      0.96 o
   0  -7   8      109.68      107.72      2.77 o
   1  -7   8      279.08      262.00      4.55 o
   2  -7   8       26.85       25.64      1.05 o
   3  -7   8        3.46        2.32      0.51 o
   4  -7   8        0.63        0.52      0.35 o
  -4  -6   8       67.47       76.57      2.94 o
  -3  -6   8       55.25       50.67      2.48 o
  -2  -6   8       62.46       56.18      2.38 o
  -1  -6   8       84.53       77.82      1.79 o
   0  -6   8       16.45       13.83      1.03 o
   1  -6   8      399.33      377.89      6.76 o
   2  -6   8      205.61      208.62      3.55 o
   3  -6   8       93.89       85.49      3.31 o
   4  -6   8       25.57       19.87      1.92 o
   5  -6   8      218.26      265.08      6.13 o
  -4  -5   8       27.51       29.94      2.10 o
  -3  -5   8      126.23      117.96      6.49 o
  -2  -5   8        8.98        8.61      0.51 o
  -1  -5   8      721.61      724.66     14.12 o
   0  -5   8      357.06      358.79      5.60 o
   1  -5   8      205.81      202.95      3.31 o
   2  -5   8      237.63      235.08      4.44 o
   3  -5   8      203.79      198.26     11.59 o
   4  -5   8       10.00        7.69      0.86 o
   5  -5   8        0.25        0.38      0.39 o
  -5  -4   8        0.27        0.18      0.28 o
  -4  -4   8       24.70       26.94      2.19 o
  -3  -4   8      188.56      176.32      4.45 o
  -2  -4   8      568.34      544.54      5.06 o
  -1  -4   8      118.47      116.16      2.34 o
   0  -4   8       10.01        9.54      0.56 o
   1  -4   8       96.51       97.23      2.40 o
   2  -4   8       13.92       11.19      1.01 o
   3  -4   8      393.57      376.66      4.70 o
   4  -4   8       62.97       67.22      3.55 o
   5  -4   8        4.22        2.18      0.60 o
  -5  -3   8       25.49       19.88      1.48 o
  -4  -3   8       59.78       57.02      3.92 o
  -3  -3   8       15.02       15.88      0.74 o
  -2  -3   8      568.76      561.78      7.33 o
  -1  -3   8      468.07      460.23      7.51 o
   0  -3   8       54.26       61.98      1.54 o
   1  -3   8        0.63        0.43      0.34 o
   2  -3   8      402.89      368.85     24.49 o
   3  -3   8       25.85       25.72      1.21 o
   4  -3   8       41.92       41.35      1.78 o
   5  -3   8        6.35        4.57      0.83 o
  -5  -2   8        1.11        1.85      0.53 o
  -4  -2   8      121.10       95.45      4.24 o
  -3  -2   8       44.58       37.31      1.22 o
  -2  -2   8      293.24      284.90      4.46 o
  -1  -2   8      427.67      428.52      5.88 o
   0  -2   8      151.43      180.10      2.77 o
   1  -2   8        1.21        2.27      0.60 o
   2  -2   8       46.24       33.08      5.42 o
   3  -2   8       15.74       16.07      1.03 o
   4  -2   8        3.84        4.30      0.69 o
   5  -2   8        4.10        2.53      0.61 o
  -5  -1   8       27.84       30.18      2.18 o
  -4  -1   8       43.80       41.18      2.69 o
  -3  -1   8       35.02       30.34      1.35 o
  -2  -1   8       21.02       19.50      1.04 o
  -1  -1   8      319.15      332.12      4.77 o
   0  -1   8        8.10        4.39      0.41 o
   1  -1   8        3.62        4.21      0.57 o
   2  -1   8       41.80       25.00      5.26 o
   3  -1   8       39.97       37.44      1.94 o
   4  -1   8       12.25        8.86      0.91 o
  -5   0   8        0.43        0.47      0.59 o
  -4   0   8        8.54        5.88      1.02 o
  -3   0   8       18.12       15.40      0.89 o
  -2   0   8       36.42       47.26      1.64 o
  -1   0   8       47.73       59.60      1.81 o
   0   0   8       90.94       97.57      1.96 o
   1   0   8       50.26       47.54      1.77 o
   2   0   8       89.75       80.67      2.24 o
   3   0   8      191.40      193.34      4.59 o
   4   0   8       54.57       55.49      2.07 o
  -5   1   8        0.26       -0.40      0.65 o
  -4   1   8       25.44       25.78      1.51 o
  -3   1   8        2.17        1.87      0.26 o
  -2   1   8       45.11       46.84      1.66 o
  -1   1   8      219.60      223.00      3.18 o
   0   1   8       33.86       31.00      1.65 o
   1   1   8       88.52       81.04      4.50 o
   2   1   8      872.56      858.59      9.57 o
   3   1   8        0.98        0.98      0.39 o
   4   1   8       61.89       61.44      1.99 o
  -5   2   8       15.40       17.83      2.08 o
  -4   2   8       24.46       21.91      1.47 o
  -3   2   8      384.88      389.73      6.74 o
  -2   2   8       92.30       90.32      2.41 o
  -1   2   8      245.12      270.63      3.69 o
   0   2   8      115.74      118.36      3.73 o
   1   2   8      296.34      300.57      6.24 o
   2   2   8        0.52        0.49      0.22 o
   3   2   8      202.71      197.48      4.26 o
   4   2   8       95.65       94.02      3.21 o
  -5   3   8       54.79       61.13      2.32 o
  -4   3   8       41.29       36.19      3.00 o
  -3   3   8       51.79       55.22      1.53 o
  -2   3   8       23.31       19.97      1.16 o
  -1   3   8      479.94      481.67      5.46 o
   0   3   8      733.09      775.95     23.98 o
   1   3   8       42.23       43.87      1.52 o
   2   3   8       81.87       80.57      2.80 o
   3   3   8      237.77      233.44      6.35 o
   4   3   8       58.81       57.42      2.05 o
  -5   4   8       82.70       83.90      2.51 o
  -4   4   8       13.52       11.89      1.67 o
  -3   4   8       59.59       48.88      1.45 o
  -2   4   8      142.44      141.99      2.76 o
  -1   4   8      639.96      642.18      7.56 o
   0   4   8      282.47      298.38      4.66 o
   1   4   8      157.36      141.48      8.07 o
   2   4   8        8.34        8.70      1.11 o
   3   4   8       69.78       78.90      2.99 o
  -5   5   8      144.56      182.19      5.59 o
  -4   5   8       47.10       46.26      2.00 o
  -3   5   8        9.38        7.22      1.03 o
  -2   5   8        8.42        8.45      0.60 o
  -1   5   8       40.53       32.62      1.16 o
   0   5   8       65.66       70.32      1.92 o
   1   5   8      139.60      126.20      5.16 o
   2   5   8        5.49        6.56      1.10 o
   3   5   8       49.98       54.29      1.81 o
  -5   6   8       18.56       18.80      1.43 o
  -4   6   8       53.43       55.36      2.05 o
  -3   6   8       29.95       24.05      3.06 o
  -2   6   8        0.27       -0.12      0.26 o
  -1   6   8       25.02       21.83      1.19 o
   0   6   8       90.01       99.88      3.79 o
   1   6   8       15.09       13.47      1.12 o
   2   6   8        1.17        0.39      0.28 o
  -4   7   8       26.04       25.71      1.23 o
  -3   7   8       22.16       20.41      1.01 o
  -2   7   8        6.70        6.48      0.78 o
  -1   7   8       36.18       36.15      1.42 o
   0   7   8       50.52       64.08      2.28 o
   1   7   8       53.28       53.57      1.84 o
  -4   8   8       12.41       10.95      1.48 o
  -3   8   8       26.33       25.35      1.81 o
  -2   8   8       36.04       35.71      1.62 o
  -1   8   8        1.59        1.69      0.38 o
   0   8   8       66.64       79.18      2.15 o
  -3   9   8       59.68       59.00      2.31 o
  -2   9   8        0.27        0.66      0.32 o
  -1   9   8        9.57       10.02      1.01 o
   0 -11   9        5.57        7.61      0.75 o
   1 -11   9        1.55        0.80      0.42 o
   2 -11   9       38.43       40.37      1.99 o
  -1 -10   9        2.76        1.08      0.41 o
   0 -10   9        4.54        8.27      0.74 o
   1 -10   9       27.71       22.99      1.26 o
   2 -10   9       34.31       34.77      2.26 o
   3 -10   9        9.66       11.03      1.01 o
  -2  -9   9       56.23       62.80      1.91 o
  -1  -9   9       20.79       21.81      1.26 o
   0  -9   9        7.20        6.83      1.18 o
   1  -9   9       73.70       59.79      3.40 o
   2  -9   9       30.15       34.01      2.52 o
   3  -9   9       27.64       28.95      1.35 o
   4  -9   9        1.28        1.08      0.34 o
  -3  -8   9        1.51        1.38      0.46 o
  -2  -8   9       55.27       52.85      2.11 o
  -1  -8   9       43.02       43.44      2.83 o
   0  -8   9       17.12       14.14      1.70 o
   1  -8   9       19.14       17.10      1.89 o
   2  -8   9      309.52      295.02      8.38 o
   3  -8   9       13.76       13.29      1.04 o
   4  -8   9        0.74       -0.09      0.33 o
  -3  -7   9       69.65       74.08      2.19 o
  -2  -7   9       87.41       86.57      2.95 o
  -1  -7   9      141.16      145.59      5.77 o
   0  -7   9        0.06        0.58      0.90 o
   1  -7   9      259.51      242.94      7.59 o
   2  -7   9       88.61       83.40      2.89 o
   3  -7   9       92.79       90.64      4.35 o
   4  -7   9        7.62        6.50      0.98 o
  -4  -6   9       13.00       13.12      0.99 o
  -3  -6   9      103.49      103.39      4.40 o
  -2  -6   9      381.13      372.97      6.80 o
  -1  -6   9       16.28       16.02      1.00 o
   0  -6   9      295.27      330.63      5.12 o
   1  -6   9       90.60       81.85      2.09 o
   2  -6   9      186.63      172.37      6.01 o
   3  -6   9       59.06       55.68      2.27 o
   4  -6   9      294.64      310.21      7.92 o
  -4  -5   9        0.14        0.78      0.47 o
  -3  -5   9       84.58       77.62      2.76 o
  -2  -5   9       49.55       40.46      1.41 o
  -1  -5   9     1349.49     1319.65     13.58 o
   0  -5   9       52.94       54.19      1.44 o
   1  -5   9       45.77       37.70      1.22 o
   2  -5   9      227.87      239.19      4.52 o
   3  -5   9       87.58       82.23      5.97 o
   4  -5   9        1.13        1.01      0.65 o
  -4  -4   9       43.50       42.60      2.55 o
  -3  -4   9        8.60        6.95      0.85 o
  -2  -4   9      278.21      271.92      3.03 o
  -1  -4   9      459.28      468.22      9.46 o
   0  -4   9      175.35      185.03      3.27 o
   1  -4   9       11.26       10.44      0.86 o
   2  -4   9        0.81        0.37      0.25 o
   3  -4   9      254.38      262.11      4.37 o
   4  -4   9       11.44       12.17      1.06 o
  -5  -3   9       81.08       79.82      2.76 o
  -4  -3   9        3.46        5.16      0.68 o
  -3  -3   9       93.49       83.91      2.97 o
  -2  -3   9       33.17       31.92      1.24 o
  -1  -3   9      399.61      366.54      4.53 o
   0  -3   9      306.66      336.17      4.24 o
   1  -3   9      197.96      206.46      4.03 o
   2  -3   9      174.45      160.37      5.16 o
   3  -3   9      153.94      161.61      5.40 o
   4  -3   9       21.98       21.73      1.50 o
  -5  -2   9       37.56       48.91      2.24 o
  -4  -2   9       78.52       65.99      3.40 o
  -3  -2   9       56.78       47.92      1.40 o
  -2  -2   9        8.70        6.29      0.48 o
  -1  -2   9       93.56       94.19      2.37 o
   0  -2   9      176.69      196.43      3.48 o
   1  -2   9       19.59       20.98      1.50 o
   2  -2   9       75.70       68.29      2.31 o
   3  -2   9      154.30      152.43      3.99 o
   4  -2   9      109.30      116.23      3.03 o
  -5  -1   9       61.36       73.48      3.21 o
  -4  -1   9       17.08       12.21      1.47 o
  -3  -1   9        6.96        6.18      0.58 o
  -2  -1   9       15.48       13.46      1.14 o
  -1  -1   9      150.81      163.10      3.25 o
   0  -1   9       88.95       89.32      2.27 o
   1  -1   9        0.11        0.41      0.39 o
   2  -1   9       59.99       53.65      1.73 o
   3  -1   9      133.54      134.94      3.73 o
   4  -1   9       21.37       22.64      1.27 o
  -5   0   9       62.59       79.67      2.44 o
  -4   0   9       16.35       14.79      1.60 o
  -3   0   9       44.44       46.36      1.55 o
  -2   0   9      126.04      133.03      4.07 o
  -1   0   9       98.68       94.51      3.04 o
   0   0   9      113.04      111.83      2.70 o
   1   0   9      127.48      118.69      2.95 o
   2   0   9       20.69       17.59      0.99 o
   3   0   9       98.89       88.83      2.92 o
   4   0   9       55.85       57.96      2.61 o
  -5   1   9       22.01       20.86      1.99 o
  -4   1   9       82.36       82.30      4.66 o
  -3   1   9        1.45        0.51      0.24 o
  -2   1   9      117.88      120.96      4.47 o
  -1   1   9       80.05       66.99      2.06 o
   0   1   9      887.74      989.79     21.39 o
   1   1   9      108.41      112.55      2.44 o
   2   1   9      110.95      104.67      3.17 o
   3   1   9       71.17       72.05      2.66 o
   4   1   9       31.24       32.39      1.76 o
  -5   2   9      233.86      274.07      4.90 o
  -4   2   9      161.79      163.45      4.15 o
  -3   2   9       11.77        8.03      0.65 o
  -2   2   9      239.96      249.49      5.69 o
  -1   2   9      193.91      187.74      3.13 o
   0   2   9      374.67      397.13      5.82 o
   1   2   9      122.44      115.73      2.85 o
   2   2   9        0.08        0.56      0.48 o
   3   2   9        0.27        1.85      0.67 o
  -5   3   9      204.87      235.14      5.97 o
  -4   3   9      213.33      204.38      9.01 o
  -3   3   9       63.47       64.37      2.58 o
  -2   3   9      133.34      115.99      2.32 o
  -1   3   9      182.98      169.39      2.69 o
   0   3   9      183.15      182.94      3.68 o
   1   3   9       94.16       91.80      4.49 o
   2   3   9       76.62       72.36      3.43 o
   3   3   9      226.88      226.94      5.65 o
  -5   4   9      163.54      186.20      5.32 o
  -4   4   9       44.66       49.15      3.14 o
  -3   4   9      367.90      328.23     23.45 o
  -2   4   9        7.93        8.27      0.60 o
  -1   4   9       60.60       49.49      1.43 o
   0   4   9      148.22      151.99      5.24 o
   1   4   9        7.78        9.82      1.65 o
   2   4   9       10.97       10.31      1.11 o
   3   4   9       21.05       23.97      0.98 o
  -5   5   9      200.35      239.03      5.77 o
  -4   5   9      122.81      118.82      3.10 o
  -3   5   9       42.02       37.78      1.96 o
  -2   5   9        0.21        0.24      0.25 o
  -1   5   9      103.90       91.54      2.52 o
   0   5   9       35.93       36.77      1.89 o
   1   5   9      321.97      308.00      8.31 o
   2   5   9       13.35       12.98      1.31 o
  -5   6   9        2.76        2.01      0.40 o
  -4   6   9      140.64      147.26      3.22 o
  -3   6   9       61.80       59.33      2.59 o
  -2   6   9        4.47        2.19      0.41 o
  -1   6   9        7.59        4.97      0.56 o
   0   6   9      173.83      198.12      5.78 o
   1   6   9      139.05      147.22      4.86 o
   2   6   9       26.09       27.92      1.54 o
  -4   7   9       78.88       76.19      2.60 o
  -3   7   9       33.29       30.13      1.64 o
  -2   7   9        0.40        0.47      0.26 o
  -1   7   9        9.51        8.76      0.84 o
   0   7   9       29.16       35.81      1.49 o
   1   7   9      102.73      110.22      3.38 o
  -3   8   9      134.68      144.95      4.08 o
  -2   8   9        9.65        8.31      0.63 o
  -1   8   9        1.02        1.28      0.38 o
  -1 -10  10        8.88        7.57      0.83 o
   0 -10  10       37.99       45.80      1.55 o
   1 -10  10        5.11        5.14      0.56 o
   2 -10  10       14.87       14.29      1.29 o
  -2  -9  10        0.10        0.30      0.26 o
  -1  -9  10       31.31       32.45      1.41 o
   0  -9  10       53.75       65.77      3.19 o
   1  -9  10        2.30        2.89      0.76 o
   2  -9  10        0.47        0.45      0.52 o
   3  -9  10       21.32       18.59      0.92 o
  -2  -8  10        8.24        8.20      0.78 o
  -1  -8  10       16.73       16.72      1.65 o
   0  -8  10       69.21       80.15      3.87 o
   1  -8  10       33.55       31.12      2.42 o
   2  -8  10       47.81       47.02      2.93 o
   3  -8  10       23.38       21.97      1.18 o
  -3  -7  10        0.09        0.55      0.40 o
  -2  -7  10       40.78       37.09      1.80 o
  -1  -7  10       86.94       84.08      4.19 o
   0  -7  10       53.73       55.44      2.33 o
   1  -7  10        4.50        4.26      1.00 o
   2  -7  10       28.75       27.24      1.57 o
   3  -7  10        1.84        1.02      0.29 o
   4  -7  10        4.83        5.10      0.75 o
  -3  -6  10       23.70       21.40      1.80 o
  -2  -6  10       14.50       21.40      5.33 o
  -1  -6  10        0.56        0.29      0.55 o
   0  -6  10      122.73      128.92      3.69 o
   1  -6  10       44.66       39.36      2.83 o
   2  -6  10        4.68        3.83      0.88 o
   3  -6  10       18.98       17.72      1.20 o
   4  -6  10      100.61      108.36      3.79 o
  -4  -5  10       15.55       15.41      0.85 o
  -3  -5  10       17.51       16.46      1.20 o
  -2  -5  10        9.84        9.67      1.02 o
  -1  -5  10       58.61       56.81      1.71 o
   0  -5  10      511.70      548.28      7.19 o
   1  -5  10        3.55        2.79      0.34 o
   2  -5  10        0.18        0.23      0.40 o
   3  -5  10       72.07       72.99      3.68 o
   4  -5  10       65.80       74.16      3.29 o
  -4  -4  10       33.87       32.34      1.96 o
  -3  -4  10        3.16        3.50      0.61 o
  -2  -4  10        9.06        6.70      1.21 o
  -1  -4  10      204.95      202.78      3.39 o
   0  -4  10        4.68        4.30      0.48 o
   1  -4  10      121.11      111.40      2.44 o
   2  -4  10       54.40       55.63      3.16 o
   3  -4  10       33.74       32.49      2.49 o
   4  -4  10       98.63      119.75      4.38 o
  -4  -3  10       30.24       34.53      2.25 o
  -3  -3  10        0.30        0.34      0.36 o
  -2  -3  10       15.78       11.82      0.62 o
  -1  -3  10        4.02        4.44      0.46 o
   0  -3  10       50.79       57.83      1.62 o
   1  -3  10      130.21      127.54      3.01 o
   2  -3  10       59.59       49.78      3.94 o
   3  -3  10       51.27       44.48      1.97 o
   4  -3  10        4.36        6.63      1.00 o
  -5  -2  10       34.79       38.03      1.79 o
  -4  -2  10       21.47       23.26      1.91 o
  -3  -2  10      120.70      103.75      7.93 o
  -2  -2  10       45.36       38.80      1.37 o
  -1  -2  10        0.93        0.90      0.26 o
   0  -2  10       75.67       81.44      1.95 o
   1  -2  10      189.84      188.06      4.68 o
   2  -2  10       32.25       29.63      2.27 o
   3  -2  10       22.58       17.04      1.24 o
   4  -2  10        9.99        9.29      0.97 o
  -5  -1  10       18.72       22.87      1.54 o
  -4  -1  10      156.09      146.76      5.06 o
  -3  -1  10       30.57       31.60      2.38 o
  -2  -1  10        0.28       -0.14      0.27 o
  -1  -1  10        4.55        4.07      0.47 o
   0  -1  10       77.27       84.43      2.38 o
   1  -1  10      144.68      131.03      3.36 o
   2  -1  10       65.73       64.21      3.41 o
   3  -1  10        1.46        1.38      0.44 o
   4  -1  10        0.38        0.70      0.38 o
  -5   0  10       37.14       46.42      2.45 o
  -4   0  10       48.58       45.50      2.72 o
  -3   0  10       48.16       44.55      2.84 o
  -2   0  10        3.12        0.78      0.36 o
  -1   0  10       17.89       21.49      1.02 o
   0   0  10       52.42       51.60      1.85 o
   1   0  10      188.07      191.06      3.79 o
   2   0  10       30.64       32.46      2.41 o
   3   0  10        0.31        0.18      0.46 o
   4   0  10        2.52        2.33      0.48 o
  -5   1  10        2.53        2.48      0.61 o
  -4   1  10       51.52       50.96      1.99 o
  -3   1  10       16.32       18.01      1.80 o
  -2   1  10        0.49        0.33      0.36 o
  -1   1  10       56.34       46.56      1.22 o
   0   1  10       73.05       79.21      2.30 o
   1   1  10        2.14        1.59      0.30 o
   2   1  10       29.82       32.33      1.69 o
   3   1  10       11.90        7.68      1.09 o
  -5   2  10       41.92       45.50      2.38 o
  -4   2  10       90.04       93.03      2.83 o
  -3   2  10      108.93       97.42      4.29 o
  -2   2  10       29.35       28.21      1.73 o
  -1   2  10        4.02        2.93      0.46 o
   0   2  10        1.65        0.69      0.36 o
   1   2  10        3.03        3.44      0.57 o
   2   2  10       10.82        8.97      0.87 o
   3   2  10      208.11      194.56      3.60 o
  -5   3  10       36.69       35.28      1.24 o
  -4   3  10      229.40      211.91      4.49 o
  -3   3  10       55.90       45.62      3.11 o
  -2   3  10       74.52       70.57      2.72 o
  -1   3  10       22.67       16.38      1.91 o
   0   3  10       75.77       73.33      3.99 o
   1   3  10       40.11       36.98      2.74 o
   2   3  10      154.36      156.26      4.46 o
   3   3  10       20.54       16.59      1.36 o
  -5   4  10        0.89        0.97      0.33 o
  -4   4  10       29.64       32.90      2.29 o
  -3   4  10      198.19      166.90      6.17 o
  -2   4  10        9.26        7.84      1.39 o
  -1   4  10       52.58       46.60      3.16 o
   0   4  10      161.35      177.96      6.35 o
   1   4  10       27.50       31.59      2.37 o
   2   4  10       95.12      100.67      3.71 o
  -4   5  10       38.88       37.68      2.18 o
  -3   5  10      154.12      153.64      3.84 o
  -2   5  10       14.83       13.71      1.15 o
  -1   5  10        1.18        1.20      0.58 o
   0   5  10       41.81       45.47      2.88 o
   1   5  10       75.02       80.80      3.50 o
   2   5  10      125.59      142.00      3.86 o
  -4   6  10        9.03        9.86      0.94 o
  -3   6  10      112.17      104.44      3.63 o
  -2   6  10       76.53       74.64      2.44 o
  -1   6  10       13.79       15.84      1.57 o
   0   6  10        3.67        4.44      0.86 o
   1   6  10       17.14       16.44      1.31 o
  -3   7  10       82.57       78.14      2.52 o
  -2   7  10       69.32       73.23      2.93 o
  -1   7  10        9.57       10.89      1.09 o
   0   7  10        2.25        2.57      0.52 o
   0 -10  11        2.58        2.24      0.43 o
   1 -10  11      145.89      147.32      3.93 o
  -1  -9  11       21.49       27.26      1.74 o
   0  -9  11        6.24        9.45      1.02 o
   1  -9  11       51.75       59.94      2.83 o
   2  -9  11       50.34       52.52      2.50 o
  -2  -8  11       15.62       15.67      0.88 o
  -1  -8  11       18.06       18.29      1.58 o
   0  -8  11        8.63        8.45      1.15 o
   1  -8  11       54.73       51.66      2.93 o
   2  -8  11       71.79       74.94      3.39 o
   3  -8  11        6.71        4.86      0.97 o
  -3  -7  11       69.71       77.93      2.67 o
  -2  -7  11        1.00        0.83      0.33 o
  -1  -7  11        1.08        0.45      0.46 o
   0  -7  11        9.01        9.98      0.96 o
   1  -7  11       86.29       76.13      3.78 o
   2  -7  11        0.28        0.18      0.33 o
   3  -7  11       15.46       15.76      1.27 o
  -3  -6  11        3.86        4.83      0.84 o
  -2  -6  11       19.10       19.79      1.94 o
  -1  -6  11        0.97        1.71      0.71 o
   0  -6  11        0.18        0.29      0.34 o
   1  -6  11      143.76      140.04      6.38 o
   2  -6  11      102.50       98.96      3.00 o
   3  -6  11        6.47        4.73      0.58 o
  -3  -5  11       41.20       38.81      2.42 o
  -2  -5  11       13.41       12.26      1.56 o
  -1  -5  11      189.66      176.04      6.42 o
   0  -5  11      375.96      424.03      7.37 o
   1  -5  11        8.12        8.57      1.22 o
   2  -5  11      170.63      161.64      5.60 o
   3  -5  11       65.40       63.53      3.18 o
  -4  -4  11       45.39       42.54      1.88 o
  -3  -4  11       89.07       91.03      2.80 o
  -2  -4  11      110.38       98.00      3.76 o
  -1  -4  11       40.44       38.95      2.89 o
   0  -4  11       44.59       42.14      2.98 o
   1  -4  11      164.18      163.20      5.86 o
   2  -4  11      219.30      215.66      6.50 o
   3  -4  11      200.66      201.07      6.17 o
  -4  -3  11       32.28       30.89      1.94 o
  -3  -3  11       51.63       58.33      2.29 o
  -2  -3  11      200.28      193.41      4.55 o
  -1  -3  11       33.74       27.13      1.55 o
   0  -3  11        0.30        0.00      0.23 o
   1  -3  11      111.09       98.88      4.54 o
   2  -3  11      486.90      486.96     11.11 o
   3  -3  11        8.06       10.23      1.35 o
  -4  -2  11        4.65        1.62      0.60 o
  -3  -2  11      314.40      308.47      5.91 o
  -2  -2  11      119.02      108.87      3.30 o
  -1  -2  11      122.55      105.44      2.26 o
   0  -2  11       94.06       79.43      2.31 o
   1  -2  11       16.78       16.90      1.92 o
   2  -2  11       71.85       70.15      2.53 o
   3  -2  11      125.02      126.12      3.19 o
  -4  -1  11        3.39        2.77      0.69 o
  -3  -1  11       16.61       17.23      1.74 o
  -2  -1  11       92.97       87.24      2.94 o
  -1  -1  11      195.74      173.07      3.52 o
   0  -1  11      128.96      119.49      2.94 o
   1  -1  11       18.07       14.85      1.22 o
   2  -1  11       56.81       49.42      2.91 o
   3  -1  11      109.94      118.48      2.42 o
  -4   0  11        0.06       -0.15      0.42 o
  -3   0  11        9.61       11.45      1.42 o
  -2   0  11       24.84       26.47      1.53 o
  -1   0  11       35.86       27.63      1.34 o
   0   0  11      174.02      177.22      6.50 o
   1   0  11        1.04        0.78      0.45 o
   2   0  11       30.57       27.49      2.13 o
   3   0  11       78.38       86.10      3.29 o
  -4   1  11        0.14        0.40      0.42 o
  -3   1  11       22.06       23.57      2.02 o
  -2   1  11       13.22       13.16      1.59 o
  -1   1  11       39.03       37.78      2.67 o
   0   1  11        0.26        0.50      0.47 o
   1   1  11       19.17       18.22      2.00 o
   2   1  11        3.90        4.97      0.90 o
   3   1  11        1.64        2.54      0.57 o
  -4   2  11        7.56        7.89      0.72 o
  -3   2  11       84.54       80.73      3.78 o
  -2   2  11        1.36        0.90      0.56 o
  -1   2  11        1.96        1.58      0.70 o
   0   2  11       17.45       16.67      1.32 o
   1   2  11        3.60        5.18      0.69 o
   2   2  11        0.99        0.74      0.29 o
   3   2  11      220.92      189.84      4.50 o
  -4   3  11        0.53        0.61      0.29 o
  -3   3  11       11.61        9.91      1.28 o
  -2   3  11       75.98       74.26      3.93 o
  -1   3  11      200.56      181.99      6.42 o
   0   3  11        3.26        3.85      0.62 o
   1   3  11        1.17        0.74      0.41 o
   2   3  11      138.94      149.93      6.14 o
  -4   4  11       12.07       12.42      1.18 o
  -3   4  11        3.37        2.81      0.71 o
  -2   4  11      649.79      627.91     13.39 o
  -1   4  11       34.88       36.20      2.64 o
   0   4  11       28.79       33.35      2.42 o
   1   4  11       24.05       23.18      1.80 o
   2   4  11       31.26       35.71      1.65 o
  -4   5  11       14.16       16.78      1.18 o
  -3   5  11       33.53       30.08      1.85 o
  -2   5  11       40.87       46.01      2.72 o
  -1   5  11       92.58       94.45      3.99 o
   0   5  11       62.59       75.44      3.33 o
   1   5  11       72.33       77.03      2.86 o
  -3   6  11        0.07       -0.05      0.40 o
  -2   6  11       51.36       53.02      2.54 o
  -1   6  11      101.47      109.33      3.78 o
   0   6  11      108.66      124.94      3.75 o
   0  -9  12        0.23        0.38      0.40 o
   1  -9  12        7.96        8.78      0.88 o
  -1  -8  12       26.61       30.45      1.27 o
   0  -8  12        4.06        3.78      0.66 o
   1  -8  12        6.12        6.64      0.96 o
   2  -8  12       77.85       75.41      2.93 o
  -2  -7  12       11.29       12.71      0.82 o
  -1  -7  12       24.48       25.39      1.92 o
   0  -7  12        0.55        0.95      1.34 o
   1  -7  12       36.80       34.95      2.29 o
   2  -7  12       13.44       12.20      0.84 o
  -3  -6  12       39.02       37.20      1.78 o
  -2  -6  12       19.01       18.87      1.70 o
  -1  -6  12       12.23       13.87      1.59 o
   0  -6  12       43.88       50.43      2.05 o
   1  -6  12       45.61       45.29      1.88 o
   2  -6  12       90.82       97.44      2.70 o
   3  -6  12      101.92      117.62      2.54 o
  -3  -5  12       29.64       28.34      1.80 o
  -2  -5  12      111.74      120.05      5.95 o
  -1  -5  12      155.92      159.85      5.88 o
   0  -5  12       54.71       56.96      2.26 o
   1  -5  12        8.19        8.81      0.86 o
   2  -5  12       53.86       59.38      2.99 o
   3  -5  12       97.51      104.14      2.49 o
  -3  -4  12       64.46       65.86      2.45 o
  -2  -4  12      212.33      215.54      5.79 o
  -1  -4  12       35.78       33.23      2.64 o
   0  -4  12       15.83       15.05      1.76 o
   1  -4  12       43.34       35.36      2.52 o
   2  -4  12       88.16       88.32      6.29 o
   3  -4  12      200.80      220.03      5.75 o
  -3  -3  12        7.71        7.66      0.77 o
  -2  -3  12      244.79      235.18      7.38 o
  -1  -3  12      189.59      181.08      6.46 o
   0  -3  12      218.94      234.33      7.39 o
   1  -3  12       13.33       10.93      1.44 o
   2  -3  12       89.73       93.57      3.90 o
   3  -3  12       60.96       70.42      2.96 o
  -4  -2  12       47.63       46.02      2.17 o
  -3  -2  12       17.54       17.42      1.16 o
  -2  -2  12      163.56      156.48      3.91 o
  -1  -2  12       60.77       58.79      2.28 o
   0  -2  12      119.12      119.30      5.09 o
   1  -2  12        9.54        8.52      1.36 o
   2  -2  12        2.34        2.93      0.73 o
   3  -2  12       34.75       39.30      1.39 o
  -4  -1  12       50.86       52.35      2.39 o
  -3  -1  12       29.08       27.07      2.05 o
  -2  -1  12        8.69        9.48      0.93 o
  -1  -1  12       81.08       77.09      2.67 o
   0  -1  12       34.32       33.09      2.63 o
   1  -1  12        8.96        6.12      1.20 o
   2  -1  12        1.36        1.02      0.58 o
   3  -1  12       21.85       23.14      1.43 o
  -4   0  12       82.00       89.66      3.25 o
  -3   0  12        0.85        0.26      0.40 o
  -2   0  12       33.77       31.26      2.29 o
  -1   0  12       42.42       37.51      2.75 o
   0   0  12       33.82       33.16      2.64 o
   1   0  12       17.02       15.63      1.78 o
   2   0  12        7.68        7.31      1.09 o
  -4   1  12      150.21      171.18      4.68 o
  -3   1  12        4.24        3.91      0.84 o
  -2   1  12       72.69       72.70      5.33 o
  -1   1  12       89.16       89.79      3.80 o
   0   1  12      116.60      135.32      8.05 o
   1   1  12       50.69       42.21      2.84 o
   2   1  12        4.10        3.98      0.87 o
  -4   2  12       11.22       12.10      0.73 o
  -3   2  12        2.19        2.12      0.64 o
  -2   2  12      100.79       98.57      4.24 o
  -1   2  12      174.92      175.41      5.95 o
   0   2  12       16.52       18.21      1.27 o
   1   2  12       35.60       35.18      2.98 o
   2   2  12        0.18        0.35      0.39 o
  -4   3  12       27.85       25.81      1.43 o
  -3   3  12        1.37        2.95      0.69 o
  -2   3  12       16.96       15.23      1.61 o
  -1   3  12      404.82      391.86      9.49 o
   0   3  12       40.25       43.71      1.80 o
   1   3  12       28.69       29.42      1.92 o
  -3   4  12      162.97      152.03      4.38 o
  -2   4  12      211.04      210.47      6.05 o
  -1   4  12       47.42       43.90      2.57 o
   0   4  12       63.42       72.42      3.10 o
   1   4  12       20.58       23.25      1.39 o
  -3   5  12       18.43       17.91      0.81 o
  -2   5  12        0.26        0.61      0.39 o
  -1   5  12       65.30       65.74      2.79 o
   0   5  12       88.55      100.09      3.18 o
  -1  -7  13        0.68        1.40      0.52 o
   0  -7  13        0.52        0.24      0.34 o
   1  -7  13        8.19        7.82      0.94 o
   2  -7  13        6.29        5.33      0.73 o
  -2  -6  13        0.35        0.12      0.35 o
  -1  -6  13       27.88       29.85      2.04 o
   0  -6  13       10.13        9.48      1.17 o
   1  -6  13        2.37        2.36      0.42 o
   2  -6  13        3.98        3.30      0.45 o
  -2  -5  13      108.18      115.32      4.13 o
  -1  -5  13      118.63      127.79      4.78 o
   0  -5  13       46.40       53.55      1.97 o
   1  -5  13       18.07       18.93      0.90 o
   2  -5  13       16.31       14.37      0.93 o
  -3  -4  13        0.84        1.24      0.41 o
  -2  -4  13       35.48       35.69      1.84 o
  -1  -4  13      157.35      166.51      5.71 o
   0  -4  13       15.23       14.42      1.07 o
   1  -4  13      229.22      230.70      6.47 o
   2  -4  13        0.02        0.31      0.29 o
  -3  -3  13       25.82       25.07      1.13 o
  -2  -3  13        4.10        4.14      0.58 o
  -1  -3  13       17.24       21.06      1.97 o
   0  -3  13      138.80      161.58      5.69 o
   1  -3  13       14.35       14.06      1.50 o
   2  -3  13        9.10        8.09      0.71 o
  -3  -2  13      127.20      133.23      4.17 o
  -2  -2  13       52.26       47.73      2.81 o
  -1  -2  13        2.02        2.26      0.44 o
   0  -2  13       74.50       89.28      4.15 o
   1  -2  13       43.47       44.52      2.74 o
   2  -2  13        5.07        4.90      0.58 o
  -3  -1  13       26.54       33.85      2.03 o
  -2  -1  13       44.31       41.36      1.76 o
  -1  -1  13       23.71       23.93      1.36 o
   0  -1  13       45.68       53.48      3.17 o
   1  -1  13       14.93       18.25      1.75 o
   2  -1  13       10.88       10.42      1.15 o
  -3   0  13       79.91       83.39      3.30 o
  -2   0  13       21.62       19.99      1.68 o
  -1   0  13        9.68       11.02      0.93 o
   0   0  13        7.98       10.00      1.36 o
   1   0  13       37.49       35.58      2.39 o
   2   0  13        2.87        3.48      0.43 o
  -3   1  13       18.03       19.24      1.51 o
  -2   1  13       22.37       22.01      1.78 o
  -1   1  13        1.93        1.18      0.44 o
   0   1  13       99.98      112.67      4.35 o
   1   1  13        1.13        0.00      0.48 o
  -3   2  13        7.49        6.62      0.90 o
  -2   2  13        4.07        3.73      0.76 o
  -1   2  13        1.23        1.16      0.44 o
   0   2  13        9.84       10.37      1.00 o
   1   2  13        5.17        4.93      0.76 o
  -3   3  13        9.63        9.16      0.62 o
  -2   3  13       73.21       68.24      2.89 o
  -1   3  13       52.10       57.02      2.64 o
   0   3  13       40.35       48.08      2.19 o
  -2   4  13        1.09        1.15      0.40 o
  -1   4  13       26.45       26.54      1.56 o
  -1  -6  14       12.92       13.24      1.08 o
   0  -6  14       26.31       32.49      1.71 o
  -1  -5  14        0.68        1.26      0.49 o
   0  -5  14      110.12      132.51      4.17 o
   1  -5  14        1.15        0.87      0.26 o
  -2  -4  14       44.03       42.81      2.13 o
  -1  -4  14        7.36        6.62      0.97 o
   0  -4  14       28.14       28.68      1.95 o
   1  -4  14      172.32      199.44      3.92 o
  -2  -3  14      101.82      101.81      4.52 o
  -1  -3  14       10.63        8.80      1.15 o
   0  -3  14       25.31       29.28      2.05 o
   1  -3  14       76.20       81.57      2.20 o
  -2  -2  14       46.73       46.55      1.56 o
  -1  -2  14       57.47       56.50      2.90 o
   0  -2  14        0.82        0.64      0.45 o
   1  -2  14       24.27       26.65      1.79 o
  -3  -1  14        2.02        1.10      0.40 o
  -2  -1  14      108.71      104.86      3.88 o
  -1  -1  14      112.03      107.03      3.99 o
   0  -1  14        7.82        8.07      1.12 o
   1  -1  14       18.07       23.77      1.65 o
  -3   0  14        5.47        4.86      0.64 o
  -2   0  14       92.07       96.07      3.26 o
  -1   0  14       48.12       43.58      1.54 o
   0   0  14        1.47        1.58      0.58 o
   1   0  14       24.72       25.87      1.58 o
  -2   1  14       52.27       49.81      2.23 o
  -1   1  14       56.11       54.03      2.29 o
   0   1  14        0.27       -0.09      0.31 o
  -2   2  14       43.00       45.58      1.97 o
  -1   2  14       54.46       53.29      2.12 o
   0  -3  15       22.37       25.61      1.48 o
   0  -2  15       19.60       23.20      1.42 o
 
