# Supplementary material for: Crystal structure of N,N-dimethyl-2-[(4-methyl­benz­yl)sulfon­yl]ethanamine
Source: Acta Crystallogr E Crystallogr Commun. 2015 Jun 6;71(Pt 7):757–9. doi: 10.1107/S2056989015010233 (PMC4518984; doi:10.1107/S2056989015010233)
Supplement: Supplementary file 3 [file e-71-00757-Isup3.cml]

<?xml version="1.0" encoding="UTF-8"?>
<cml convention="cmlDict:cmllite" xmlns="http://www.xml-cml.org/schema" xmlns:cmlDict="http://www.xml-cml.org/dictionary/cml/" xmlns:nameDict="http://www.xml-cml.org/dictionary/cml/name/">
  <molecule id="m1">
    <name dictRef="nameDict:unknown">N,N-Dimethyl-2-[(4-methylbenzyl)sulfonyl]ethanamine</name>
    <atomArray>
      <atom id="a1" elementType="C">
        <label value="1" dictRef="cmlDict:locant"/>
        <label value="C" dictRef="cmlDict:locant"/>
      </atom>
      <atom id="a18" elementType="H"/>
      <atom id="a19" elementType="H"/>
      <atom id="a20" elementType="H"/>
      <atom id="a2" elementType="C">
        <label value="1" dictRef="cmlDict:locant"/>
        <label value="C" dictRef="cmlDict:locant"/>
      </atom>
      <atom id="a21" elementType="H"/>
      <atom id="a22" elementType="H"/>
      <atom id="a23" elementType="H"/>
      <atom id="a3" elementType="C">
        <label value="alpha" dictRef="cmlDict:locant"/>
      </atom>
      <atom id="a4" elementType="C" hydrogenCount="0">
        <label value="1" dictRef="cmlDict:locant"/>
      </atom>
      <atom id="a5" elementType="C">
        <label value="2" dictRef="cmlDict:locant"/>
      </atom>
      <atom id="a6" elementType="C">
        <label value="3" dictRef="cmlDict:locant"/>
      </atom>
      <atom id="a7" elementType="C" hydrogenCount="0">
        <label value="4" dictRef="cmlDict:locant"/>
      </atom>
      <atom id="a8" elementType="C">
        <label value="5" dictRef="cmlDict:locant"/>
      </atom>
      <atom id="a9" elementType="C">
        <label value="6" dictRef="cmlDict:locant"/>
      </atom>
      <atom id="a24" elementType="H"/>
      <atom id="a25" elementType="H"/>
      <atom id="a26" elementType="H"/>
      <atom id="a27" elementType="H"/>
      <atom id="a28" elementType="H"/>
      <atom id="a29" elementType="H"/>
      <atom id="a10" elementType="S" hydrogenCount="0"/>
      <atom id="a11" elementType="O" hydrogenCount="0">
        <label value="O" dictRef="cmlDict:locant"/>
      </atom>
      <atom id="a12" elementType="O" hydrogenCount="0">
        <label value="O'" dictRef="cmlDict:locant"/>
      </atom>
      <atom id="a13" elementType="C">
        <label value="1" dictRef="cmlDict:locant"/>
      </atom>
      <atom id="a14" elementType="C">
        <label value="2" dictRef="cmlDict:locant"/>
      </atom>
      <atom id="a16" elementType="N" hydrogenCount="0">
        <label value="N" dictRef="cmlDict:locant"/>
      </atom>
      <atom id="a30" elementType="H"/>
      <atom id="a31" elementType="H"/>
      <atom id="a32" elementType="H"/>
      <atom id="a33" elementType="H"/>
      <atom id="a17" elementType="C">
        <label value="1'" dictRef="cmlDict:locant"/>
        <label value="C'" dictRef="cmlDict:locant"/>
      </atom>
      <atom id="a34" elementType="H"/>
      <atom id="a35" elementType="H"/>
      <atom id="a36" elementType="H"/>
    </atomArray>
    <bondArray>
      <bond id="a1_a18" atomRefs2="a1 a18" order="S"/>
      <bond id="a1_a19" atomRefs2="a1 a19" order="S"/>
      <bond id="a1_a20" atomRefs2="a1 a20" order="S"/>
      <bond id="a2_a21" atomRefs2="a2 a21" order="S"/>
      <bond id="a2_a22" atomRefs2="a2 a22" order="S"/>
      <bond id="a2_a23" atomRefs2="a2 a23" order="S"/>
      <bond id="a3_a4" atomRefs2="a3 a4" order="S"/>
      <bond id="a4_a5" atomRefs2="a4 a5" order="D"/>
      <bond id="a5_a6" atomRefs2="a5 a6" order="S"/>
      <bond id="a6_a7" atomRefs2="a6 a7" order="D"/>
      <bond id="a7_a8" atomRefs2="a7 a8" order="S"/>
      <bond id="a8_a9" atomRefs2="a8 a9" order="D"/>
      <bond id="a4_a9" atomRefs2="a4 a9" order="S"/>
      <bond id="a3_a24" atomRefs2="a3 a24" order="S"/>
      <bond id="a3_a25" atomRefs2="a3 a25" order="S"/>
      <bond id="a5_a26" atomRefs2="a5 a26" order="S"/>
      <bond id="a6_a27" atomRefs2="a6 a27" order="S"/>
      <bond id="a8_a28" atomRefs2="a8 a28" order="S"/>
      <bond id="a9_a29" atomRefs2="a9 a29" order="S"/>
      <bond id="a2_a7" atomRefs2="a2 a7" order="S"/>
      <bond id="a10_a11" atomRefs2="a10 a11" order="D"/>
      <bond id="a10_a12" atomRefs2="a10 a12" order="D"/>
      <bond id="a3_a10" atomRefs2="a3 a10" order="S"/>
      <bond id="a13_a14" atomRefs2="a13 a14" order="S"/>
      <bond id="a13_a16" atomRefs2="a13 a16" order="S"/>
      <bond id="a13_a30" atomRefs2="a13 a30" order="S"/>
      <bond id="a13_a31" atomRefs2="a13 a31" order="S"/>
      <bond id="a14_a32" atomRefs2="a14 a32" order="S"/>
      <bond id="a14_a33" atomRefs2="a14 a33" order="S"/>
      <bond id="a10_a14" atomRefs2="a10 a14" order="S"/>
      <bond id="a1_a16" atomRefs2="a1 a16" order="S"/>
      <bond id="a17_a34" atomRefs2="a17 a34" order="S"/>
      <bond id="a17_a35" atomRefs2="a17 a35" order="S"/>
      <bond id="a17_a36" atomRefs2="a17 a36" order="S"/>
      <bond id="a17_a16" atomRefs2="a17 a16" order="S"/>
    </bondArray>
  </molecule>
</cml>
